# Supplementary material for: A Systematic Review of PET Textural Analysis and Radiomics in Cancer
Source: Diagnostics (Basel). 2021 Feb 23;11(2):380. doi: 10.3390/diagnostics11020380 (PMC7926413; doi:10.3390/diagnostics11020380)
Supplement: Supplementary file 1 [file diagnostics-11-00380-s001.zip]

Archive with 2 entries (2 files):
- Supplementary_Table_1_revised.xlsx
- Quality_assessment.xlsx
