# Supplementary material for: A Systematic Review of PET Textural Analysis and Radiomics in Cancer
Source: Diagnostics (Basel). 2021 Feb 23;11(2):380. doi: 10.3390/diagnostics11020380 (PMC7926413; doi:10.3390/diagnostics11020380)
Supplement: Supplementary file 1 [file diagnostics-11-00380-s001.zip › Supplementary_Table_1_revised.xlsx]

## Sheet: All
PMID	Title	First Author	Cancer type	Cancer subtype	Modality	Tracer	Number of patients	First-order Features				High-order features	High order matrix				Objective	Statistics	Conclusion		Publication Year
			Ejemplo: Lung	Ejemplo: NSCLC	PET: 1, PET + CT: 2, PET+MR: 3, PET+CT+MR: 4, PET + Other: 5			SUV	Shape/Volume	Histogram-based	Wavelets	Heterogeneity	GLCM	GLZSM	GLRLM	Other	1- Diagnosis/Staging, 2 - Prognosis/Treatment response , 3 - Tumor Characterization (Correlation with biological/molecular characteristics), 4 - Technical Factors	0 - Poor: No statistics // 1 - Average: Statistics and analysis on a single sample (i.e. fit, ROC analysis), 2 - Good: Data splittted between training and validation, ten-fold, etc/// 3. Very Good: Separated cohorts from different centers/scanners	First order	High-order
29214417	Diagnostic and prognostic value of baseline FDG PET/CT skeletal textural features in diffuse large B cell lymphoma	Aide N	Blood	NHL (DLBCL)	1	FDG	82	1	1	1	0	17	1	1	0	0	1	1	1	0	2018		GLCM: Grey-level co-occurrence
31491820	(18)F-FDG-PET-based radiomics features to distinguish primary central nervous system lymphoma from glioblastoma	Kong Z	Blood	NHL (CNS)	1	FDG	24	1	1	1	0	75	1	1	1	1	1	1	1	1	2019		GLRLM: Grey-level run length
32370121	[18F]FDG-PET/CT Radiomics for Prediction of Bone Marrow Involvement in Mantle Cell Lymphoma: A Retrospective Study in 97 Patients	Mayerhoefer ME	Blood	NHL (Mantle)	1	FDG	97	1	1	1	0	16	1	0	0	0	1	2	1	1	2020		GLSZM: Grey-level size zone matrix
24081876	Computer-aided staging of lymphoma patients with FDG PET/CT imaging based on textural information	Lartizien C	Blood	NHL (DLBCL)	2	FDG	25	1	1	1	0	3	1	1	0	0	1	1	1	1	2014
31367253	(18)F-FDG PET/CT Radiomic Analysis with Machine Learning for Identifying Bone Marrow Involvement in the Patients with Suspected Relapsed Acute Leukemia	Li H	Blood	Acute leukaemia	2	FDG	41	1	1	1	1	78	1	1	1	1	1	2	0	0	2019		NGTDM: Neighbourhood grey tone difference matrix
31903444	Treatment Outcome Prediction for Cancer Patients based on Radiomics and Belief Function Theory	Wu J	Blood	diffuse large B-cell lymphoma (DLBCL)	1	FDG	45	1	1	1	0	32	1	0	1	1	2	1	1	1	2019		GLDZM: Grey-level distance zone matrix
31165310	Volumetric and texture analysis on FDG PET in evaluating and predicting treatment response and recurrence after chemotherapy in follicular lymphoma	Tatsumi M	Blood	NHL (Follicular)	1	FDG	45	1	1	0	0	6	1	0	1	1	2	1	0	1	2019		NGLCM: Normalized gray-level co-occurrence matrix
28513853	Association between textural and morphological tumor indices on baseline PET-CT and early metabolic response on interim PET-CT in bulky malignant lymphomas	Ben Bouallègue F	Blood	NHL and HL	1	FDG	57	1	1	1	0	4	1	0	0	0	2	1	1	1	2017		ISZM: Intensity size-zone matrix
33006656	Random survival forest to predict transplant-eligible newly diagnosed multiple myeloma outcome including FDG-PET radiomics: a combined analysis of two independent prospective European trials	Jamet B	Blood	Multiple Myeloma	1	FDG	139	1	1	0	0	5	1	0	0	0	2	3	1	0	2020		NGLDM: Neighborhood gray level dependence matrix
29754276	(18)F-FDG PET/CT metabolic tumor parameters and radiomics features in aggressive non-Hodgkin's lymphoma as predictors of treatment outcome and survival	Parvez A	Blood	NHL (DLBCL)	1	FDG	82	0	1	0	0	29	1	1	1	1	2	1	1	0	2018		SGLDM: Spatial grey-level dependence matrix
30718585	A PET Radiomics Model to Predict Refractory Mediastinal Hodgkin Lymphoma	Milgrom SA	Blood	HL	1	FDG	251	1	1	1	0	27	1	0	0	0	2	2	1	1	2019		NIDM: Neighborhood Intensity-Difference Matrix
31286200	Radiomic features of glucose metabolism enable prediction of outcome in mantle cell lymphoma	Mayerhoefer ME	Blood	NHL (Mantle)	1	FDG	107	1	1	0	0	16	1	0	0	0	2	1	2	1	2019		GLZLM: Gray-level zone-length matrix
31306204	Prognostic Value of Pretreatment Radiomic Features of 18F-FDG PET in Patients With Hodgkin Lymphoma	Lue KH	Blood	HL	1	FDG	42	1	1	1	1	39	1	1	1	1	2	1	1	1	2019		GLGM: Gray-level gradient matrix
32248365	Baseline (18)F-FDG PET radiomic features as predictors of 2-year event-free survival in diffuse large B cell lymphomas treated with immunochemotherapy	Aide N	Blood	NHL (DLBCL)	1	FDG	132	1	1	0	0	17	1	1	0	0	2	2	1	1	2020		GLGLM:Gray-level gap length matrix
32435928	Development and validation of an (18)F-FDG PET radiomic model for prognosis prediction in patients with nasal-type extranodal natural killer/T cell lymphoma	Wang H	Blood	natural killer/T cell lymphoma	1	FDG	110	1	1	0	0	32	1	1	1	1	2	2	1	1	2020
32922221	Texture Analysis Improves the Value of Pretreatment (18)F-FDG PET/CT in Predicting Interim Response of Primary Gastrointestinal Diffuse Large B-Cell Lymphoma	Sun Y	Blood	NHL (Gastric DLBCL)	2	FDG	30	1	1	0	0	4	1	0	0	0	2	1	1	0	2020
31761665	Intratumor Heterogeneity Assessed by (18)F-FDG PET/CT Predicts Treatment Response and Survival Outcomes in Patients with Hodgkin Lymphoma	Lue KH	Blood	HL	2	FDG	35	1	1	0	0	78	1	1	1	1	2	1	0	1	2020
31777473	Prediction of Overall Survival and Progression-Free Survival by the (18)F-FDG PET/CT Radiomic Features in Patients with Primary Gastric Diffuse Large B-Cell Lymphoma	Zhou Y	Blood	NHL (Gastric DLBCL)	2	FDG	35	1	1	0	0	26	1	1	1	1	2	1	1	1	2019
31491820	(18)F-FDG-PET-based radiomics features to distinguish primary central nervous system lymphoma from glioblastoma	Kong Z	Brain	GBM	1	FDG	53	1	1	1	0	75	1	1	1	1	1	1	1	1	2019
32796481	Role of 18F-FDG PET/computed tomography in prognostication and management of malignant peripheral nerve sheath tumors	Yadav D	Brain	Neurofibromatosis	1	FDG	30	1	1	1	0	12	1	0	0	0	1	1	1	1	2020
29958847	Radiomic biomarkers informative of cancerous transformation in neurofibromatosis-1 plexiform tumors	Uthoff J	Brain	Neurofibromatosis	4	FDG	20	1	1	1	0	2	1	0	0	1	1	2	1	1	2019
26219871	Textural analysis of pre-therapeutic [18F]-FET-PET and its correlation with tumor grade and patient survival in high-grade gliomas	Pyka T	Brain	Glioma	1	FET	113	1	1	1	0	4	0	0	0	1	1	1	0	1	2016
27853813	Radiation injury vs. recurrent brain metastasis: combining textural feature radiomics analysis and standard parameters may increase (18)F-FET PET accuracy without dynamic scans	Lohmann P	Brain	Brain metastasis	1	FET	47	1	1	1	0	21	1	0	0	1	1	2	1	1	2017
30175040	Combined FET PET/MRI radiomics differentiates radiation injury from recurrent brain metastasis	Lohmann P	Brain	Brain metastasis	3	FET	52	1	1	1	0	31	1	1	1	1	1	2	1	1	2018
31773234	Individualized discrimination of tumor recurrence from radiation necrosis in glioma patients using an integrated radiomics-based model	Wang K	Brain	Glioma	3	FET, FDG	112	1	1	1	0	52	1	0	1	0	1	2	1	1	2020
32280746	Assessment of the Prognostic Value of Radiomic Features in (18)F-FMISO PET Imaging of Hypoxia in Postsurgery Brain Cancer Patients: Secondary Analysis of Imaging Data from a Single-Center Study and the Multicenter ACRIN 6684 Trial	Muzi M	Brain	Glioma	1	FMISO	72	1	1	1	0	54	1	1	1	0	1	3	1	1	2020
31666650	11C-methionine-PET for differentiating recurrent brain tumor from radiation necrosis: radiomics approach with random forest classifier	Hotta M	Brain	Glioma	1	MET	41	1	1	1	0	24	1	1	1	1	1	1	0	1	2019
29175980	Glioma Survival Prediction with Combined Analysis of In Vivo (11)C-MET PET Features, Ex Vivo Features, and Patient Features by Supervised Machine Learning	Papp L	Brain	Glioma	1	MET	70	1	1	1	0	33	1	1	0	1	1	2	0	0	2018
32938360	A preliminary PET radiomics study of brain metastases using a fully automatic segmentation method	Stefano A	Brain	Brain metastasis	1	MET	31	1	1	1	0	59	1	1	1	1	1	2	1	1	2020
31811342	Non-invasive tumor decoding and phenotyping of cerebral gliomas utilizing multiparametric (18)F-FET PET-MRI and MR Fingerprinting	Haubold J	Brain	Glioma	3	FET	42	1	1	1	1	75	1	1	1	1	3	2	1	1	2020
30190592	Predicting IDH genotype in gliomas using FET PET radiomics	Lohmann P	Brain	Glioma	1	FET	84	1	1	1	0	33	1	0	0	1	3	2	1	1	2018
32634544	Prediction of MGMT Status for Glioblastoma Patients Using Radiomics Feature Extraction From (18)F-DOPA-PET Imaging	Qian J	Brain	Glioma	1	FDOPA	86	1	1	1	0	70	1	1	1	0	3	2	1	1	2020
31426864	(18)F-FDG-PET-based Radiomics signature predicts MGMT promoter methylation status in primary diffuse glioma	Kong Z	Brain	Glioma	1	FDG	107	1	1	1	1	68	1	1	1	1	3	2	1	1	2019
31376917	Radiomics signature based on FDG-PET predicts proliferative activity in primary glioma	Kong Z	Brain	Glioma	1	FDG	123	1	1	1	1	6	1	1	1	0	3	2	1	1	2019
31803608	A Non-invasive Radiomic Method Using (18)F-FDG PET Predicts Isocitrate Dehydrogenase Genotype and Prognosis in Patients With Glioma	Li L	Brain	Glioma	1	FDG	127	1	1	1	1	68	1	1	1	1	3	2	1	1	2019
30394924	Predicting Response to Neoadjuvant Chemotherapy in Patients With Breast Cancer: Combined Statistical Modeling Using Clinicopathological Factors and FDG PET/CT Texture Parameters	Lee H	Breast	All	1	FDG	435	1	1	1	0	12	1	0	0	1	1	2	1	1	2019
28057031	(18)FDG-PET/CT for predicting the outcome in ER+/HER2- breast cancer patients: comparison of clinicopathological parameters and PET image-derived indices including tumor texture analysis	Groheux D	Breast	ER+	1	FDG	143	1	1	1	0	6	1	0	0	0	1	2	1	0	2017
24722644	Relationship between tumor heterogeneity measured on FDG-PET/CT and pathological prognostic factors in invasive breast cancer	Soussan M	Breast	All	1	FDG	54	1	1	1	0	3	1	0	1	0	1	1	1	1	2014
30925542	Comparison of the volumetric and radiomics findings of 18F-FDG PET/CT images with immunohistochemical prognostic factors in local/locally advanced breast cancer	Acar E	Breast	All	1	FDG	72	1	1	1	0	32	1	1	1	1	1	1	1	1	2019
30930700	Ability of (18)F-FDG PET/CT Radiomic Features to Distinguish Breast Carcinoma from Breast Lymphoma	Ou X	Breast	All vs Breast lymphoma	1	FDG	44	1	1	1	0	32	1	1	1	1	1	1	1	0	2019
31982990	(18)F-FDG PET/CT radiomic predictors of pathologic complete response (pCR) to neoadjuvant chemotherapy in breast cancer patients	Li P	Breast	All	1	FDG	100	1	1	1	0	73	1	1	1	1	1	2	1	1	2020
31769230	Radiomics based on (18) F-FDG PET/CT could differentiate breast carcinoma from breast lymphoma using machine-learning approach: A preliminary study	Ou X	Breast	All vs Breast lymphoma	2	FDG	65	1	1	1	0	32	1	1	1	1	1	2	0	1	2020
29602210	Predicting neo-adjuvant chemotherapy response and progression-free survival of locally advanced breast cancer using textural features of intratumoral heterogeneity on F-18 FDG PET/CT and diffusion-weighted MR imaging	Yoon HJ	Breast	All	3	FDG	83	1	1	1	0	46	1	1	1	1	1	1	1	1	2019
31030291	Automatic segmentation and classification of breast lesions through identification of informative multiparametric PET/MRI features	Vogl WD	Breast	All	3	FDG	34	1	1	1	0	5	1	0	0	0	1	1	1	1	2019
31358786	Prognostic Significance of Metabolic Parameters and Textural Features on (18)F-FDG PET/CT in Invasive Ductal Carcinoma of Breast	Chang CC	Breast	All	1	FDG	35	1	1	1	0	4	1	0	0	0	2	1	1	0	2019
28188325	Correlation between tumour characteristics, SUV measurements, metabolic tumour volume, TLG and textural features assessed with (18)F-FDG PET in a large cohort of oestrogen receptor-positive breast cancer patients	Lemarignier C	Breast	ER+	1	FDG	171	1	1	1	0	4	1	0	0	0	2	1	1	0	2017
28646331	Textural features of (18)F-FDG PET after two cycles of neoadjuvant chemotherapy can predict pCR in patients with locally advanced breast cancer	Cheng L	Breast	All	1	FDG	61	1	1	1	0	2	0	0	0	1	2	1	1	1	2017
30915523	PET/CT radiomics in breast cancer: promising tool for prediction of pathological response to neoadjuvant chemotherapy	Antunovic L	Breast	All	1	FDG	79	1	1	1	0	3	1	1	0	1	2	1	1	1	2019
28484211	Metabolic Radiomics for Pretreatment (18)F-FDG PET/CT to Characterize Locally Advanced Breast Cancer: Histopathologic Characteristics, Response to Neoadjuvant Chemotherapy, and Prognosis	Ha S	Breast	All	1	FDG	66	1	1	1	0	57	1	1	1	1	2	1	1	1	2017
29869770	Intratumoral heterogeneity in (18)F-FDG PET/CT by textural analysis in breast cancer as a predictive and prognostic subrogate	Molina-García D	Breast	All	1	FDG	68	1	1	1	0	16	1	0	0	1	3	1	1	1	2018
30131973	Exploration of PET and MRI radiomic features for decoding breast cancer phenotypes and prognosis	Huang SY	Breast	All	3	FDG	113	1	1	1	0	25	1	0	0	0	3	1	1	1	2018
28936601	Texture analysis of high-resolution dedicated breast (18) F-FDG PET images correlates with immunohistochemical factors and subtype of breast cancer	Moscoso A	Breast	All	1	FDG	127	1	1	1	0	5	1	1	0	0	3	2	1	1	2018
26140849	Do clinical, histological or immunohistochemical primary tumour characteristics translate into different (18)F-FDG PET/CT volumetric and heterogeneity features in stage II/III breast cancer?	Groheux D	Breast	All	1	FDG	171	1	1	1	0	5	1	1	0	0	3	1	1	0	2015
31396665	Biological correlates of tumor perfusion and its heterogeneity in newly diagnosed breast cancer using dynamic first-pass (18)F-FDG PET/CT	Payan N	Breast	All	1	FDG	217	1	1	1	0	4	1	0	0	0	3	1	1	1	2020
31561604	Hybrid (18)F-FDG-PET/MRI Measurement of Standardized Uptake Value Coupled with Yin Yang 1 Signature in Metastatic Breast Cancer. A Preliminary Study	Schiano C	Breast	All	3	FDG	217	1	1	1	0	3	1	0	0	0	3	1	1	1	2019
30613271	Radiomic signature of (18)F fluorodeoxyglucose PET/CT for prediction of gastric cancer survival and chemotherapeutic benefits	Jiang Y	Digestive	gastric cancer	1	FDG	214	1	1	1	0	57	1	1	1	1	2	2	1	1	2018
26338180	Prediction of neoadjuvant radiation chemotherapy response and survival using pretreatment [(18)F]FDG PET/CT scans in locally advanced rectal cancer	Bang JI	Digestive	rectal cancer	1	FDG	74	1	1	1	0	17	1	0	1	0	2	1	1	0	2016
29046927	FDG PET/CT radiomics for predicting the outcome of locally advanced rectal cancer	Lovinfosse P	Digestive	rectal cancer	1	FDG	86	1	1	1	0	11	1	0	0	1	2	1	1	1	2018
31482428	Prediction of outcome in anal squamous cell carcinoma using radiomic feature analysis of pre-treatment FDG PET-CT	Brown PJ	Digestive	anal cancer	1	FDG	189	1	1	0	0	2	1	0	0	1	2	2	1	1	2019
32309354	Predicting pathological complete response in rectal cancer after chemoradiotherapy with a random forest using (18)F-fluorodeoxyglucose positron emission tomography and computed tomography radiomics	Shen WC	Digestive	rectal cancer	1	FDG	169	1	1	1	0	48	1	1	1	1	2	2	1	1	2020
30094460	Radiomics analysis of pre-treatment [(18)F]FDG PET/CT for patients with metastatic colorectal cancer undergoing palliative systemic treatment	van Helden EJ	Digestive	metastatic colorectal cancer	1	FDG	99	1	1	1	0	1	1	0	0	0	2	1	1	1	2018
28770274	A pilot study for texture analysis of (18)F-FDG and (18)F-FLT-PET/CT to predict tumor recurrence of patients with colorectal cancer who received surgery	Nakajo M	Digestive	colorectal cancer	1	FDG, FLT	32	1	1	0	0	7	1	1	0	0	2	1	1	1	2017
30637502	Predicting locally advanced rectal cancer response to neoadjuvant therapy with (18)F-FDG PET and MRI radiomics features	Giannini V	Digestive	rectal cancer	3	FDG	52	1	1	1	0	21	1	0	0	0	2	1	1	1	2019
29948642	Metabolic Imaging Phenotype Using Radiomics of [(18)F]FDG PET/CT Associated with Genetic Alterations of Colorectal Cancer	Chen SW	Digestive	Colorectal Cancer	1	FDG	74	1	1	1	1	48	1	1	1	1	3	1	0	1	2019
32951129	Value of volumetric and textural analysis in predicting the treatment response in patients with locally advanced rectal cancer	Karahan Şen NP	Digestive	rectal cancer	1	FDG	110	1	1	1	0	37	1	1	1	1	3	2	1	1	2020
27146067	(18)F-FDG PET/CT imaging in rectal cancer: relationship with the RAS mutational status	Lovinfosse P	Digestive	rectal cancer	1	FDG	151	1	1	0	0	10	1	0	0	1	3	1	0	0	2016
30136163	Radiomics of the primary tumour as a tool to improve (18)F-FDG-PET sensitivity in detecting nodal metastases in endometrial cancer	De Bernardi E	Gynecologic	endometrial cancer	1	FDG	115	1	1	0	0	58	1	1	0	1	1	2	1	1	2018
32079712	Combining positron emission tomography/computed tomography, radiomics, and sentinel lymph node mapping for nodal staging of endometrial cancer patients	Crivellaro C	Gynecologic	endometrial cancer	1	FDG	167	1	1	1	0	98	1	1	1	0	1	2	1	1	2020
26083460	Staging of cervical cancer based on tumor heterogeneity characterized by texture features on (18)F-FDG PET images	Mu W	Gynecologic	cervix cancer	1	FDG	42	1	1	1	0	49	1	1	1	1	1	1	1	1	2015
28815452	(18)F-FDG PET radiomics approaches: comparing and clustering features in cervical cancer	Tsujikawa T	Gynecologic	cervix cancer	1	FDG	83	1	1	0	0	11	1	0	0	1	1	1	0	1	2017
30150039	Value of [(18)F]FDG PET radiomic features and VEGF expression in predicting pelvic lymphatic metastasis and their potential relationship in early-stage cervical squamous cell carcinoma	Li K	Gynecologic	cervix cancer	1	FDG	94	1	1	1	0	28	1	1	1	0	1	2	1	0	2018
28409221	[18]Fluorodeoxyglucose Positron Emission Tomography for the Textural Features of Cervical Cancer Associated with Lymph Node Metastasis and Histological Type	Shen WC	Gynecologic	Cervix cancer	1	FDG	170	1	1	0	0	33	1	1	1	1	1	2	1	1	2017
31198089	(18)F-FDG PET/CT Quantitative Parameters and Texture Analysis Effectively Differentiate Endometrial Precancerous Lesion and Early-Stage Carcinoma	Wang T	Gynecologic	endometrial carcinoma	1	FDG	170	1	1	1	0	10	1	1	1	0	1	1	1	1	2019
32353886	Radiomics Analysis of Multiparametric PET/MRI for N- and M-Staging in Patients with Primary Cervical Cancer	Umutlu L	Gynecologic	cervix cancer	3	FDG	30	1	1	1	0	33	1	0	1	0	1	2	0	1	2020
31903444	Treatment Outcome Prediction for Cancer Patients based on Radiomics and Belief Function Theory	Wu J	Gynecologic	stage II or III cervical cancer	1	FDG	63	1	1	1	0	32	1	0	1	1	2	1	1	0	2019
27508103	A preliminary investigation into textural features of intratumoral metabolic heterogeneity in (18)F-FDG PET for overall survival prognosis in patients with bulky cervical cancer treated with definitive concurrent chemoradiotherapy	Ho KC	Gynecologic	cervix cancer	1	FDG	44	1	1	0	0	22	0	1	1	0	2	1	0	1	2016
23340594	Temporal analysis of intratumoral metabolic heterogeneity characterized by textural features in cervical cancer	Yang F	Gynecologic	cervix cancer	1	FDG	20	1	0	0	0	22	0	1	1	0	2	1	0	0	2013
30089896	Textural features of cervical cancers on FDG-PET/CT associate with survival and local relapse in patients treated with definitive chemoradiotherapy	Chen SW	Gynecologic	cervix cancer	1	FDG	142	1	1	0	0	31	1	1	1	1	2	2	0	1	2018
28324966	Random forests to predict tumor recurrence following cervical cancer therapy using pre- and per-treatment (18)F-FDG PET parameters	Roman-Jimenez G	Gynecologic	cervix cancer	1	FDG	53	1	1	1	0	16	1	0	1	0	2	1	1	1	2016
29616661	Shell feature: a new radiomics descriptor for predicting distant failure after radiotherapy in non-small cell lung cancer and cervix cancer	Hao H	Gynecologic	cervix	1	FDG	52	1	1	1	0	17	1	0	0	1	2	1	1	1	2018
28574816	Prediction of cervical cancer recurrence using textural features extracted from 18F-FDG PET images acquired with different scanners	ReuzÃ© S	Gynecologic	cervix cancer	1	FDG	118	1	1	1	0	6	1	1	1	0	2	3	1	1	2017
30030346	Radiomics in vulvar cancer: first clinical experience using (18)F-FDG PET/CT images	Collarino A	Gynecologic	Vulvar squamous cell carcinoma	1	FDG	40	1	1	1	0	41	1	1	0	0	3	1	1	1	2018
31853682	Multiparametric quantitative and texture (18)F-FDG PET/CT analysis for primary malignant tumour grade differentiation	Novikov M	Gynecologic	epithelial cancer	1	FDG	84	1	1	1	0	6	1	1	1	0	3	2	1	0	2019
29222685	Prediction of outcome using pretreatment (18)F-FDG PET/CT and MRI radiomics in locally advanced cervical cancer treated with chemoradiotherapy	Lucia F	Gynecologic	cervix cancer	3	FDG	102	1	1	1	0	62	1	1	1	1	2	2	0	1	2018
30535746	External validation of a combined PET and MRI radiomics model for prediction of recurrence in cervical cancer patients treated with chemoradiotherapy	Lucia F	Gynecologic	cervix cancer	3	FDG	190	1	1	1	0	62	1	1	1	1	2	3	0	1	2019
23111378	Three-dimensional positron emission tomography image texture analysis of esophageal squamous cell carcinoma: relationship between tumor 18F-fluorodeoxyglucose uptake heterogeneity, maximum standardized uptake value, and tumor stage	Dong X	Head and Neck	esophageal squamous cell carcinoma	1	FDG	40	1	0	0	0	2	1	0	0	0	1	1	1	1	2013
31045814	Radiomics features analysis of PET images in oropharyngeal and hypopharyngeal cancer	Liao KY	Head and Neck	hypopharyngeal	1	FDG	80	1	1	1	0	23	1	1	1	1	1	1	1	1	2019
31338709	Machine Learning Methods for Optimal Radiomics-Based Differentiation Between Recurrence and Inflammation: Application to Nasopharyngeal Carcinoma Post-therapy PET/CT Images	Du D	Head and Neck	nasopharyngeal carcinoma	1	FDG	76	1	1	1	0	95	1	1	1	1	1	2	1	1	2020
30780137	Combining many-objective radiomics and 3D convolutional neural network through evidential reasoning to predict lymph node metastasis in head and neck cancer	Chen L	Head and Neck	All	2	FDG	59	1	1	1	0	12	1	0	0	0	1	1			2019
30919055	Exploratory radiomic features from integrated (18)F-fluorodeoxyglucose positron emission tomography/magnetic resonance imaging are associated with contemporaneous metastases in oesophageal/gastroesophageal cancer	Baiocco S	Head and Neck	Oesophageal/gastroesophageal	3	FDG	20	1	0	1	0	12	1	0	0	0	1	1	0	1	2019
26367213	Comparison of characteristics of 18F-fluorodeoxyglucose and 18F-fluorothymidine PET during staging of esophageal squamous cell carcinoma	Ma C	Head and Neck	esophageal squamous cell carcinoma	1	FDG, FLT	36	1	1	1	0	5	1	0	0	0	1	1	1	1	2015
31903444	Treatment Outcome Prediction for Cancer Patients based on Radiomics and Belief Function Theory	Wu J	Head and Neck	esophageal squamous cell carcinoma (ESCC)	1	FDG	36	1	1	1	0	32	1	0	1	1	2	1	1	0	2019
31511990	Texture analysis of pretreatment [(18)F]FDG PET/CT for the prognostic prediction of locally advanced salivary gland carcinoma treated with interstitial brachytherapy	Wu WJ	Head and Neck	salivary gland carcinoma	1	FDG	43	1	1	1	0	32	1	0	1	0	2	1	1	1	2019
31415354	Textural features on 18F-FDG PET/CT and dynamic contrast-enhanced MR imaging for predicting treatment response and survival of patients with hypopharyngeal carcinoma	Wong CK	Head and Neck	hypopharyngeal carcinoma	1	FDG	61	1	1	1	0	9	0	0	0	1	2	1	1	1	2019
28770406	Development and validation of a prognostic model incorporating texture analysis derived from standardised segmentation of PET in patients with oesophageal cancer	Foley KG	Head and Neck	oesophageal cancer	1	FDG	403	1	1	1	0	7	1	1	0	0	2	1	1	0	2018
30549149	Prognostic value of textural indices extracted from pretherapeutic 18-F FDG-PET/CT in head and neck squamous cell carcinoma	Guezennec C	Head and Neck	squamous cell carcinoma	1	FDG	284	1	1	0	0	31	1	1	1	1	2	1	1	1	2019
23219566	Spatial-temporal [¹⁸F]FDG-PET features for predicting pathologic response of esophageal cancer to neoadjuvant chemoradiation therapy	Tan S	Head and Neck	esophageal cancer	1	FDG	20	1	1	1	0	8	1	1	0	0	2	1	1	1	2013
24089897	Predicting pathologic tumor response to chemoradiotherapy with histogram distances characterizing longitudinal changes in 18F-FDG uptake patterns	Tan S	Head and Neck	Esophageal cancer	1	FDG	20	1	1	1	0	8	1	0	0	0	2	1	1	0	2013
19244009	Coregistered FDG PET/CT-based textural characterization of head and neck cancer for radiation treatment planning	Yu H	Head and Neck		2	FDG	20	1	1	1	0	6	1	0	0	1	3	1	1	1	2009
30306059	Semi-quantitative analysis of pre-treatment morphological and intratumoral characteristics using (18)F-fluorodeoxyglucose positron-emission tomography as predictors of treatment outcome in nasal and paranasal squamous cell carcinoma	Fujima N	Head and Neck	nasal and paranasal squamous cell carcinoma	1	FDG	24	1	1	1	0	4	1	0	0	0	2	1	1	0	2018
25487968	Intratumor Textural Heterogeneity on Pretreatment (18)F-FDG PET Images Predicts Response and Survival After Chemoradiotherapy for Hypopharyngeal Cancer	Oh JS	Head and Neck	Hypopharyngeal Cancer	1	FDG	27	1	1	0	0	4	0	0	0	1	2	1	1	1	2015
30854454	FLT PET Radiomics for Response Prediction to Chemoradiation Therapy in Head and Neck Squamous Cell Cancer	Ulrich EJ	Head and Neck	oropharyngeal cancers	1	FLT	27	1	1	1	0	60	1	1	1	0	2	1	1	1	2019
31773233	Textural features of hypoxia PET predict survival in head and neck cancer during chemoradiotherapy	SÃ¶rensen A	Head and Neck	All	1	FMISO, FDG	29	1	1	1	0	3	1	0	1	0	2	1	1	1	2020
29967326	The Role of PET-Based Radiomic Features in Predicting Local Control of Esophageal Cancer Treated with Concurrent Chemoradiotherapy	Xiong J	Head and Neck	Esophageal Cancer	1	FDG	30	1	1	1	1	34	1	0	1	0	2	2	1	1	2018
30818360	Voxel based comparison and texture analysis of 18F-FDG and 18F-FMISO PET of patients with head-and-neck cancer	Kroenke M	Head and Neck	----	1	FDG, FMISO*	38	1	1	1	0	22	1	1	1	1	3	1	0	0	2019
21321270	Intratumor heterogeneity characterized by textural features on baseline 18F-FDG PET images predicts response to concomitant radiochemotherapy in esophageal cancer	Tixier F	Head and Neck	esophageal cancer	1	FDG	41	1	0	1	0	38	1	1	0	1	2	1	1	1	2011
31218571	Combining the radiomic features and traditional parameters of (18)F-FDG PET with clinical profiles to improve prognostic stratification in patients with esophageal squamous cell carcinoma treated with neoadjuvant chemoradiotherapy and surgery	Chen YH	Head and Neck	esophageal squamous cell carcinoma	1	FDG	44	1	1	1	0	18	1	0	0	1	2	2	1	1	2019
28285707	Intratumoural heterogeneity measured using FDG PET and MRI is associated with tumour-stroma ratio and clinical outcome in head and neck squamous cell carcinoma	Choi JW	Head and Neck	squamous cell carcinoma	1	FDG	44	0	0	1	0	27	1	1	0	1	3	1	0	1	2017
26738433	Use of registration-based contour propagation in texture analysis for esophageal cancer pathologic response prediction	Yip SS	Head and Neck	esophageal cancer	1	FDG	45	0	0	0	0	3	1	1	1	0	2	1	0	1	2016
32221360	Transcriptomics in cancer revealed by Positron Emission Tomography radiomics	Tixier F	Head and Neck	All	1	FDG	45	1	1	0	0	13	1	1	0	0	3	1	1	1	2020
27613542	Texture analysis of (18)F-FDG PET/CT to predict tumour response and prognosis of patients with esophageal cancer treated by chemoradiotherapy	Nakajo M	Head and Neck	esophageal cancer	1	FDG	50	1	1	0	0	6	1	1	0	0	2	1	1	1	2017
25708154	Intra-tumour 18F-FDG uptake heterogeneity decreases the reliability on target volume definition with positron emission tomography/computed tomography imaging	Dong X	Head and Neck	squamous cell oesophageal cancer	1	FDG	50	1	1	0	0	1	1	0	0	0	3	1	1	1	2015
32163890	Pretreatment (18)F-FDG PET/CT texture parameters provide complementary information to Epstein-Barr virus DNA titers in patients with metastatic nasopharyngeal carcinoma	Lin HC	Head and Neck	nasopharyngeal carcinoma	1	FDG	52	1	1	1	0	11	1	0	0	1	2	1	1	1	2020
29311707	Associations of Tumor PD-1 Ligands, Immunohistochemical Studies, and Textural Features in (18)F-FDG PET in Squamous Cell Carcinoma of the Head and Neck	Chen RY	Head and Neck	Squamous Cell Carcinoma	1	FDG	53	1	1	1	0	28	1	1	1	1	3	1	1	1	2018
27066454	Relationship between the Temporal Changes in Positron-Emission-Tomography-Imaging-Based Textural Features and Pathologic Response and Survival in Esophageal Cancer Patients	Yip SS	Head and Neck	esophageal cancer	1	FDG	54	1	0	0	0	6	1	1	1	0	2	1	0	1	2016
30245069	Integrating quantitative morphological and intratumoural textural characteristics in FDG-PET for the prediction of prognosis in pharynx squamous cell carcinoma patients	Fujima N	Head and Neck	squamous cell carcinoma	1	FDG	54	1	1	1	0	4	1	0	0	0	2	1	1	1	2018
27999896	Correlation of pretreatment (18)F-FDG PET tumor textural features with gene expression in pharyngeal cancer and implications for radiotherapy-based treatment outcomes	Chen SW	Head and Neck	pharyngeal cancer	1	FDG	57	1	1	0	0	31	1	1	1	1	3	1	0	1	2017
28282392	Predictive value of initial FDG-PET features for treatment response and survival in esophageal cancer patients treated with chemo-radiation therapy using a random forest classifier	Desbordes P	Head and Neck	esophageal cancer	1	FDG	65	1	1	1	0	26	1	1	0	1	2	1	1	1	2017
24042030	Textural features of pretreatment 18F-FDG PET/CT images: prognostic significance in patients with advanced T-stage oropharyngeal squamous cell carcinoma	Cheng NM	Head and Neck	oropharyngeal squamous cell carcinoma	1	FDG	70	0	1	1	0	12	0	1	0	1	2	1	1	1	2013
29533721	Prediction of Response to Neoadjuvant Chemotherapy and Radiation Therapy with Baseline and Restaging (18)F-FDG PET Imaging Biomarkers in Patients with Esophageal Cancer	Beukinga RJ	Head and Neck	esophageal cancer	1	FDG	73	1	1	1	0	62	1	1	1	1	2	1	0	1	2018
32632638	Development and validation of a prognostic model incorporating [(18)F]FDG PET/CT radiomics for patients with minor salivary gland carcinoma	Cheng NM	Head and Neck	salivary gland carcinoma	1	FDG	75	1	1	1	0	98	1	1	1	0	2	2	2	0	2020
29273260	Predicting hypoxia status using a combination of contrast-enhanced computed tomography and [(18)F]-Fluorodeoxyglucose positron emission tomography radiomics features	Crispin-Ortuzar M	Head and Neck	All	2	FDG	75	1	1	1	0	78	1	1	1	1	3	2	1	0	2018
30932974	Prognostic Value of Tumor Heterogeneity and SUVmax of Pretreatment 18F-FDG PET/CT for Salivary Gland Carcinoma With High-Risk Histology	Cheng NM	Head and Neck	Salivary Gland Carcinoma	1	FDG	85	1	1	1	0	4	1	1	0	0	2	1	1	1	2019
25339524	Zone-size nonuniformity of 18F-FDG PET regional textural features predicts survival in patients with oropharyngeal cancer	Cheng NM	Head and Neck	oropharyngeal cancer	1	FDG	88	1	0	0	0	22	0	1	1	0	2	1	0	1	2015
30363632	Radiomic Profiling of Head and Neck Cancer: (18)F-FDG PET Texture Analysis as Predictor of Patient Survival	Feliciani G	Head and Neck	squamous cell carcinoma	1	FDG	90	1	1	1	0	35	1	1	0	1	2	2	0	1	2018
27738011	Predicting Response to Neoadjuvant Chemoradiotherapy in Esophageal Cancer with Textural Features Derived from Pretreatment (18)F-FDG PET/CT Imaging	Beukinga RJ	Head and Neck	Esophageal Cancer	2	FDG	97	1	1	1	0	36	1	1	1		2	1	0	1	2017
33014815	Radiomics Analysis and Correlation With Metabolic Parameters in Nasopharyngeal Carcinoma Based on PET/MR Imaging	Feng Q	Head and Neck	Nasopharyngeal Carcinoma	3	FDG	100	1	1	1	0	8	1	0	1	0	3	2	0	1	2020
27435352	Tumor heterogeneity measured on F-18 fluorodeoxyglucose positron emission tomography/computed tomography combined with plasma Epstein-Barr Virus load predicts prognosis in patients with primary nasopharyngeal carcinoma	Chan SC	Head and Neck	nasopharyngeal carcinoma	1	FDG	101	1	1	1	0	11	1	0	0	1	2	1	1	1	2017
26355298	Predicting Response to Neoadjuvant Chemotherapy with PET Imaging Using Convolutional Neural Networks	Ypsilantis PP	Head and Neck	Oesophageal cancer	1	FDG	107	1	0	1	0	60	1	1	1	1	2	2	1	1	2015
30671740	Radiomics Analysis of PET and CT Components of PET/CT Imaging Integrated with Clinical Parameters: Application to Prognosis for Nasopharyngeal Carcinoma	Lv W	Head and Neck	Nasopharyngeal Carcinoma	2	FDG	128	1	1	1	1	86	1	1	1	1	2	2	1	0	2019
31659574	Subregional Radiomics Analysis of PET/CT Imaging with Intratumor Partitioning: Application to Prognosis for Nasopharyngeal Carcinoma	Xu H	Head and Neck	Nasopharyngeal Carcinoma	2	FDG	128	1	1	1	0	88	1	1	1	1	2	2	0	4	2020
32763771	Prediction of survival outcome based on clinical features and pretreatment (18)FDG-PET/CT for HNSCC patients	Ghosh S	Head and Neck	squamous cell carcinoma	1	FDG	132	1	1	0	0	31	1	1	1	1	2	2	1	1	2020
32065875	Development and validation of a radiomics signature on differentially expressed features of (18)F-FDG PET to predict treatment response of concurrent chemoradiotherapy in thoracic esophagus squamous cell carcinoma	Cao Q	Head and Neck	esophagus squamous cell carcinoma	1	FDG	159	1	1	1	1	75	1	1	1	1	2	2	1	0	2020
28820287	Comparison of PET and CT radiomics for prediction of local tumor control in head and neck squamous cell carcinoma	Bogowicz M	Head and Neck	squamous cell carcinoma	2	FDG	172	1	1	1	1	44	1	1	0	1	2	3	1	1	2017
32894373	Predictive value of quantitative (18)F-FDG-PET radiomics analysis in patients with head and neck squamous cell carcinoma	Martens RM	Head and Neck	squamous cell carcinoma	1	FDG	174	1	1	1	0	98	1	1	1	1	2	2	1	1	2020
28604368	Predictive modeling of outcomes following definitive chemoradiotherapy for oropharyngeal cancer based on FDG-PET image characteristics	Folkert MR	Head and Neck	oropharyngeal cancer	1	FDG	174	1	1	1	0	4	1	0	0	0	2	3	1	1	2017
29122358	Post-radiochemotherapy PET radiomics in head and neck cancer - The influence of radiomics implementation on the reproducibility of local control tumor models	Bogowicz M	Head and Neck	squamous cell carcinoma	1	FDG	178	1	1	1	1	56	1	1	1	1	2	3	1	1	2017
32657426	A multi-objective radiomics model for the prediction of locoregional recurrence in head and neck squamous cell cancer	Wang K	Head and Neck	squamous cell carcinoma	2	FDG	277	1	1	1	0	12	1	0	0	0	2	3			2020
31804945	Multi-Level Multi-Modality Fusion Radiomics: Application to PET and CT Imaging for Prognostication of Head and Neck Cancer	Lv W	Head and Neck	All	2	FDG	296	1	1	1	0	91	1	1	1	1	2	3	1	1	2020
28860628	Radiomics strategies for risk assessment of tumour failure in head-and-neck cancer	ValliÃ¨res M	Head and Neck	All	2	FDG	300	1	1	1	0	40	1	1	1	1	2	3	1	0	2017
32635216	Potential Added Value of PET/CT Radiomics for Survival Prognostication beyond AJCC 8th Edition Staging in Oropharyngeal Squamous Cell Carcinoma	Haider SP	Head and Neck	Oropharyngeal Squamous Cell Carcinoma	2	FDG	311	1	1	1	1	75	1	1	1	1	2	2			2020
32674074	Radiomics-based prediction of survival in patients with head and neck squamous cell carcinoma based on pre- and post-treatment (18)F-PET/CT	Liu Z	Head and Neck	squamous cell carcinoma	1	FDG	325	1	1	1	1	20	1	1	1	1	2	2	1	1	2020
32399621	PET/CT radiomics signature of human papilloma virus association in oropharyngeal squamous cell carcinoma	Haider SP	Head and Neck	oropharyngeal squamous cell carcinoma	2	FDG	435	1	1	1	1	75	1	1	1	1	3	3			2020
31536526	Radiomics features of the primary tumor fail to improve prediction of overall survival in large cohorts of CT- and PET-imaged head and neck cancer patients	Ger RB	Head and Neck	squamous cell carcinoma	2	FDG	686	0	0	1	0	97	1	0	1	1	2	3	0	0	2019
30975664	Prognostic Value of Deep Learning PET/CT-Based Radiomics: Potential Role for Future Individual Induction Chemotherapy in Advanced Nasopharyngeal Carcinoma	Peng H	Head and Neck	Nasopharyngeal Carcinoma	2	FDG	707	1	1	1	0	26	1	0	1	0	2	2	1	1	2019
31552173	Three-Dimensional Texture Analysis Based on PET/CT Images to Distinguish Hepatocellular Carcinoma and Hepatic Lymphoma	Xu H	Liver	Hepatocellular Carcinoma	1	FDG	99	1	1	1	0	31	1	1	1	1	1	1	1	1	2019
29435123	Signature of survival: a (18)F-FDG PET based whole-liver radiomic analysis predicts survival after (90)Y-TARE for hepatocellular carcinoma	Blanc-Durand P	Liver	Hepatocellular carcinoma	1	FDG	47	1	1	0	0	72	1	1	0	1	2	1	1	1	2017
31420006	Using neighborhood gray tone difference matrix texture features on dual time point PET/CT images to differentiate malignant from benign FDG-avid solitary pulmonary nodules	Chen S	Lung	solitary pulmonary nodule (SPN)	1	FDG	116	1	0	0	0	3	0	0	0	0	1	2	1	1	2019
24904113	Visual versus quantitative assessment of intratumor 18F-FDG PET uptake heterogeneity: prognostic value in non-small cell lung cancer	Tixier F	Lung	NSCLC	1	FDG	102	1	1	0	0	6	1	1	0	0	1	1	1	1	2014
31728684	The clinical value of texture analysis of dual-time-point (18)F-FDG-PET/CT imaging to differentiate between (18)F-FDG-avid benign and malignant pulmonary lesions	Nakajo M	Lung	malignant pulmonary lesions	1	FDG	139	1	1	0	0	6	1	1	0	0	1	1	1	1	2020
27770402	A Novel Framework for Automated Segmentation and Labeling of Homogeneous Versus Heterogeneous Lung Tumors in [(18)F]FDG-PET Imaging	Soufi M	Lung	lung tumor*	1	FDG	70	1	1	0	0	7	1	1	0	0	1	2	1	1	2017
25853496	A new method of detecting pulmonary nodules with PET/CT based on an improved watershed algorithm	Zhao J	Lung	solitary pulmonary nodules (SPNs)	2	FDG	120	1	0	0	0	5	1	0	0	0	1	1	1	1	2015
32282636	Diagnostic classification of solitary pulmonary nodules using support vector machine model based on 2-[18F]fluoro-2-deoxy-D-glucose PET/computed tomography texture features	Zhang J	Lung	solitary pulmonary nodule (SPN)	1	FDG	82	1	1	1	0	57	1	1	1	1	1	1	1	1	2020
25487819	The method and efficacy of support vector machine classifiers based on texture features and multi-resolution histogram from (18)F-FDG PET-CT images for the evaluation of mediastinal lymph nodes in patients with lung cancer	Gao X	Lung	mediastinal lymph nodes	1	FDG	132	1	0	1	0	5	1	0	0	0	1	2	1	1	2015
30854452	[18F] FDG Positron Emission Tomography (PET) Tumor and Penumbra Imaging Features Predict Recurrence in Non-Small Cell Lung Cancer	Mattonen SA	Lung	NSCLC	1	FDG	291	1	1	1	1	16	1	0	0	0	1	3	1	1	2019
32942729	Value of Shape and Texture Features from (18)F-FDG PET/CT to Discriminate between Benign and Malignant Solitary Pulmonary Nodules: An Experimental Evaluation	Palumbo B	Lung	solitary pulmonary nodule (SPN)	2	FDG	111	1	1	1	0	6	1	0	0	1	1	1	1	1	2020
33030709	Integration of PET/CT Radiomics and Semantic Features for Differentiation between Active Pulmonary Tuberculosis and Lung Cancer	Du D	Lung	active pulmonary tuberculosis (TB) and lung cancer (LC)	2	FDG	97	1	1	1	0	95	1	1	1	1	1	2	1	1	2020
28839156	Diagnostic classification of solitary pulmonary nodules using dual time (18)F-FDG PET/CT image texture features in granuloma-endemic regions	Chen S	Lung	solitary pulmonary nodule (SPN)	2	FDG	85	1	1	1	0	41	1	0	1	1	1	3	1	1	2017
28130689	Comparison of machine learning methods for classifying mediastinal lymph node metastasis of non-small cell lung cancer from (18)F-FDG PET/CT images	Wang H	Lung	NSCLC	2	FDG	168	1	1	1	0	35	1	1	0	1	1	1	1	1	2017
23533750	Automatic Segmentation of Lung Carcinoma Using 3D Texture Features in 18-FDG PET/CT	Markel D	Lung	small cell and nonsmall cell lung carcinoma	2	FDG	31	1	1	1	0	13	1	0	0	1	1	3	1	1	2013
29623375	Ability of FDG PET and CT radiomics features to differentiate between primary and metastatic lung lesions	Kirienko M	Lung	primary and metastatic lung lesions	2	FDG	482	1	1	1	0	32	1	1	1	*	1	3	1	1	2018
32588088	Value of (18)F-FDG PET/CT radiomic features to distinguish solitary lung adenocarcinoma from tuberculosis	Hu Y	Lung	adenocarcinoma	2	FDG	235	1	1	1	0	32	1	1	1	1	1	2	1	1	2020
30379750	Investigating the histopathologic correlates of 18F-FDG PET heterogeneity in non-small-cell lung cancer	Bashir U	Lung	NSCLC	1	FDG	22	1	1	1	0	1	1	0	0	0	3	1	1	1	2018
31903444	Treatment Outcome Prediction for Cancer Patients based on Radiomics and Belief Function Theory	Wu J	Lung	NSCLC (stage II-III)	1	FDG	25	1	1	1	0	32	1	0	1	1	2	1	1	1	2019
29036692	Clinical utility of texture analysis of 18F-FDG PET/CT in patients with Stage I lung cancer treated with stereotactic body radiotherapy	Takeda K	Lung	NSCLC	1	FDG	26	1	1	0	0	4	1	1	0	0	2	2	1	1	2017
22098794	Combined PET/CT image characteristics for radiotherapy tumor response in lung cancer	Vaidya M	Lung	NSCLC	2	FDG	27	1	1	1	0	4	1	0	0	0	2	1	1	1	2012
32726293	[18F]FDG PET immunotherapy radiomics signature (iRADIOMICS) predicts response of non-small-cell lung cancer patients treated with pembrolizumab	Valentinuzzi D	Lung	NSCLC	1	FDG	30	1	1	0	0	5	1	0	1	0	2	1	1	1	2020
26396632	Autoclustering of Non-small Cell Lung Carcinoma Subtypes on (18)F-FDG PET Using Texture Analysis: A Preliminary Result	Ha S	Lung	NSCLC (lung adenocarcinoma (ADC) and squamous cell carcinoma (SCC))	1	FDG	30	1	0	1	0	16	1	0	1	1	2	1	1	1	2014
31000087	Early survival prediction in non-small cell lung cancer from PET/CT images using an intra-tumor partitioning method	Astaraki M	Lung	NSCLC	2	FDG	30	1	1	1	0	53	1	1	1	1	2	3	1	1	2019
30337006	Early tumor response prediction for lung cancer patients using novel longitudinal pattern features from sequential PET/CT image scans	Buizza G	Lung	NSCLC	2	FDG	30	1	1	1	0	15	1	1	1	1	2	0	1	1	2018
32894535	Association between immunotherapy biomarkers and glucose metabolism from F-18 FDG PET	Kim BS	Lung	NSCLC (lung adenocarcinoma (ADC) and squamous cell carcinoma (SCC))	1	FDG	31	1	1	1	0	16	1	0	1	0	3	1	0	1	2020
30001264	Integrated texture parameter of 18F-FDG PET may be a stratification factor for the survival of nonoperative patients with locally advanced non-small-cell lung cancer	Liu W	Lung	locally advanced NSCLC	1	FDG	35	1	1	1	0	61	1	1	0	1	2	1	1	1	2018
25248853	Heterogeneity in [18F]fluorodeoxyglucose positron emission tomography/computed tomography of non-small cell lung carcinoma and its relationship to metabolic parameters and pathologic staging	van Gómez López O	Lung	NSCLC	1	FDG	38	1	1	0	0	5	1	0	0	0	3	1	1	1	2014
25900186	Textural features in pre-treatment [F18]-FDG-PET/CT are correlated with risk of local recurrence and disease-specific survival in early stage NSCLC patients receiving primary stereotactic radiation therapy	Pyka T	Lung	NSCLC	1	FDG	45	1	1	0	0	5	1	0	0	1	2	1	0	1	2015
25897473	Non-Small Cell Lung Cancer Treated with Erlotinib: Heterogeneity of (18)F-FDG Uptake at PET-Association with Treatment Response and Prognosis	Cook GJ	Lung	NSCLC	1	FDG	47	1	1	1	0	4	0	0	0	1	2	1	1	0	2015
26669541	18F-FDG PET-Derived Textural Indices Reflect Tissue-Specific Uptake Pattern in Non-Small Cell Lung Cancer	Orlhac F	Lung	NSCLC (lung adenocarcinoma (ADC) and squamous cell carcinoma (SCC))	1	FDG	48	1	1	0	0	7	1	1	1	0	3	1	1	1	2015
32063026	Radiogenomic Models Using Machine Learning Techniques to Predict EGFR Mutations in Non-Small Cell Lung Cancer	Nair JKR	Lung	NSCLC	2	FDG	50	1	1	1	0	286	1	0	1	1	3	1	1	1	2020
23204495	Are pretreatment 18F-FDG PET tumor textural features in non-small cell lung cancer associated with response and survival after chemoradiotherapy?	Cook GJ	Lung	NSCLC	1	FDG	53	1	1	0	0	4	0	0	0	1	2	1	0	1	2013
30397859	A Pilot Study of Texture Analysis of Primary Tumor [(18)F]FDG Uptake to Predict Recurrence in Surgically Treated Patients with Non-small Cell Lung Cancer	Nakajo M	Lung	NSCLC	1	FDG	55	1	1	0	0	6	1	1	0	0	2	1	0	1	2019
32380754	(18)F-FDG Pet Parameters and Radiomics Features Analysis in Advanced Nsclc Treated with Immunotherapy as Predictors of Therapy Response and Survival	Polverari G	Lung	NSCLC	1	FDG	57	1	1	1	0	32	1	1	1	1	2	2	1	1	2020
27322376	Early Change in Metabolic Tumor Heterogeneity during Chemoradiotherapy and Its Prognostic Value for Patients with Locally Advanced Non-Small Cell Lung Cancer	Dong X	Lung	Locally Advanced Non-Small Cell Lung Cancer	1	FDG	58	1	1	1	0	4	1	0	0	0	2	1	1	1	2016
26830299	FDG PET/CT texture analysis for predicting the outcome of lung cancer treated by stereotactic body radiation therapy	Lovinfosse P	Lung	NSCLC	1	FDG	63	1	1	1	0	11	1	1	0	1	2	1	0	1	2016
31179052	Quantitative FDG PET/CT may help risk-stratify early-stage non-small cell lung cancer patients at risk for recurrence following anatomic resection	Harmon S	Lung	NSCLC (lung adenocarcinoma (ADC) and squamous cell carcinoma (SCC))	1	FDG	64	1	1	0	0	3	1	0	0	0	2	1	1	1	2019
31732678	Pretreatment (18)F-FDG PET/CT Radiomics Predict Local Recurrence in Patients Treated with Stereotactic Body Radiotherapy for Early-Stage Non-Small Cell Lung Cancer: A Multicentric Study	Dissaux G	Lung	NSCLC	2	FDG	64	1	1	1	0	55	1	1	1	1	2	3	1	1	2020
28685320	Can Laws Be a Potential PET Image Texture Analysis Approach for Evaluation of Tumor Heterogeneity and Histopathological Characteristics in NSCLC?	Karacavus S	Lung	NSCLC (lung adenocarcinoma (ADC) and squamous cell carcinoma (SCC))	1	FDG	67	1	1	1	0	32	1	0	1	1	3	0	0	1	2018
29616661	Shell feature: a new radiomics descriptor for predicting distant failure after radiotherapy in non-small cell lung cancer and cervix cancer	Hao H	Lung	NSCLC	1	FDG	71	1	1	1	0	17	1	0	0	1	2	2	1	1	2018
32661672	FDG PET versus CT radiomics to predict outcome in malignant pleural mesothelioma patients	Pavic M	Lung	malignant pleural mesothelioma (MPM)	2	FDG	72	1	1	1	1	95	1	1	1	1	2	2	1	1	2020
29196095	Prognostic value of combining a quantitative image feature from positron emission tomography with clinical factors in oligometastatic non-small cell lung cancer	Jensen GL	Lung	oligometastatic NSCLC	1	FDG	79	0	0	0	0	1	1	0	0	0	2	1	0	1	2018
32661639	Value of (18)F-FDG PET/CT-based radiomics model to distinguish the growth patterns of early invasive lung adenocarcinoma manifesting as ground-glass opacity nodules	Shao X	Lung	stage I lung adenocarcinoma	2	FDG	91	1	1	1	0	32	1	1	1	1	2	2	1	1	2020
30898382	Pre-treatment (18)F-FDG PET-based radiomics predict survival in resected non-small cell lung cancer	Ahn HK	Lung	NSCLC	1	FDG	93	1	1	1	0	27	0	1	1	1	2	1	1	1	2019
30473058	Unsupervised machine learning of radiomic features for predicting treatment response and overall survival of early stage non-small cell lung cancer patients treated with stereotactic body radiation therapy	Li H	Lung	NSCLC	1	FDG	100	1	1	1	0	60	1	1	1	0	2	1	1	1	2018
27046074	Early-Stage Non-Small Cell Lung Cancer: Quantitative Imaging Characteristics of (18)F Fluorodeoxyglucose PET/CT Allow Prediction of Distant Metastasis	Wu J	Lung	NSCLC	1	FDG	101	1	1	1	1	57	1	0	0	1	2	2	1	1	2016
29374742	Associations Between PET Textural Features and GLUT1 Expression, and the Prognostic Significance of Textural Features in Lung Adenocarcinoma	Koh YW	Lung	NSCLC (adenorcarcinoma)	1	FDG	105	1	1	0	0	5	0	0	0	1	3	1	1	1	2018
29034482	Deep reinforcement learning for automated radiation adaptation in lung cancer	Tseng HH	Lung	NSCLC	1	FDG	114	1	1	0	0	2	1	0	1	0	2	2	1	1	2017
31681597	Predictive Power of a Radiomic Signature Based on (18)F-FDG PET/CT Images for EGFR Mutational Status in NSCLC	Li X	Lung	NSCLC	2	FDG	115	1	1	1	0	27	1	0	0	1	3	1	1	1	2019
26896298	Development of a nomogram combining clinical staging with (18)F-FDG PET/CT image features in non-small-cell lung cancer stage I-III	Desseroit MC	Lung	NSCLC	2	FDG	116	1	1	1	0	26	1	1	0	0	2	1	1	1	2016
29862533	A multiobjective Bayesian networks approach for joint prediction of tumor local control and radiation pneumonitis in nonsmall-cell lung cancer (NSCLC) for response-adapted radiotherapy	Luo Y	Lung	NSCLC	1	FDG	118	1	1	1	0	39	1	1	1	1	2	2	1	1	2018
32703973	[Formula: see text]: deep learning-based radiomics for the time-to-event outcome prediction in lung cancer	Afshar P	Lung	lung cancer*	2	FDG	132	1	1	1	0	6	1	0	0	0	2	1	1	1	2020
32676319	Predicting EGFR mutation subtypes in lung adenocarcinoma using (18)F-FDG PET/CT radiomic features	Liu Q	Lung	NSCLC	2	FDG	148	1	1	1	1	75	1	1	1	1	3	2	1	1	2020
29507399	Radiomics analysis at PET/CT contributes to prognosis of recurrence and survival in lung cancer treated with stereotactic body radiotherapy	Oikonomou A	Lung	NSCLC	2	FDG	150	1	1	1	0	6	1	0	0	1	2	1	1	1	2018
30882693	Intratumoral heterogeneity as measured using the tumor-stroma ratio and PET texture analyses in females with lung adenocarcinomas differs from that of males with lung adenocarcinomas or squamous cell carcinomas	Koh YW	Lung	NSCLC (lung adenocarcinoma (ADC) and squamous cell carcinoma (SCC))	1	FDG	167	1	1	0	0	27	0	1	1	1	3	0	1	1	2019
32676320	(18)F-fluorodeoxyglucose positron emission tomography/computed tomography-based radiomic features for prediction of epidermal growth factor receptor mutation status and prognosis in patients with lung adenocarcinoma	Yang B	Lung	adenocarcinoma	2	FDG	174	1	1	1	1	74	1	1	1	1	2	2	1	1	2020
29385152	Intratumoral heterogeneity characterized by pretreatment PET in non-small cell lung cancer patients predicts progression-free survival on EGFR tyrosine kinase inhibitor	Park S	Lung	NSCLC	1	FDG	182	1	1	1	0	35	1	1	0	1	2	2	1	1	2018
31659591	Usefulness of gradient tree boosting for predicting histological subtype and EGFR mutation status of non-small cell lung cancer on (18)F FDG-PET/CT	Koyasu S	Lung	NSCLC (lung adenocarcinoma (ADC) and squamous cell carcinoma (SCC))	2	FDG	188	1	1	1	0	5	1	0	0	0	3	1	1	1	2020
26912429	Pretreatment 18F-FDG PET Textural Features in Locally Advanced Non-Small Cell Lung Cancer: Secondary Analysis of ACRIN 6668/RTOG 0235	Ohri N	Lung	locally advanced NSCLC	1	FDG	201	1	1	0	0	43	1	1	1	1	2	1	0	1	2016
31526257	Bone Marrow and Tumor Radiomics at (18)F-FDG PET/CT: Impact on Outcome Prediction in Non-Small Cell Lung Cancer	Mattonen SA	Lung	NSCLC	1	FDG	227	1	1	0	0	12	1	0	0	0	2	2	1	1	2019
32185618	Next-Generation Radiogenomics Sequencing for Prediction of EGFR and KRAS Mutation Status in NSCLC Patients Using Multimodal Imaging and Machine Learning Algorithms	Shiri I	Lung	NSCLC	2	FDG	232	1	1	1	1	74	1	1	1	1	3	2	1	1	2020
31733491	Heterogeneity in tumours: Validating the use of radiomic features on (18)F-FDG PET/CT scans of lung cancer patients as a prognostic tool	Krarup MMK	Lung	NSCLC	1	FDG	233	1	1	0	0	5	1	1	1	0	3	1	1	1	2020
31728587	Value of pre-therapy (18)F-FDG PET/CT radiomics in predicting EGFR mutation status in patients with non-small cell lung cancer	Zhang J	Lung	NSCLC	2	FDG	248	1	1	1	0	32	1	1	1	1	3	2	1	1	2020
28944403	Prediction of disease-free survival by the PET/CT radiomic signature in non-small cell lung cancer patients undergoing surgery	Kirienko M	Lung	NSCLC	2	FDG	295	1	1	1	0	32	1	1	1	1	2	2	1	1	2018
32766134	Development and Validation of a Radiomics Nomogram Based on (18)F-Fluorodeoxyglucose Positron Emission Tomography/Computed Tomography and Clinicopathological Factors to Predict the Survival Outcomes of Patients With Non-Small Cell Lung Cancer	Yang B	Lung	NSCLC	2	FDG	315	1	1	1	1	74	1	1	1	1	2	2	1	1	2020
27688480	Associations Between Somatic Mutations and Metabolic Imaging Phenotypes in Non-Small Cell Lung Cancer	Yip SS	Lung	NSCLC	1	FDG	348	1	1	1	1	48	1	1	1	1	3	1	1	1	2017
30173391	Discovery of pre-therapy 2-deoxy-2-(18)F-fluoro-D-glucose positron emission tomography-based radiomics classifiers of survival outcome in non-small-cell lung cancer patients	Arshad MA	Lung	NSCLC	1	FDG	358	1	1	1	1	46	1	0	1	1	2	3	1	1	2019
32097418	Robust, independent and relevant prognostic 18F-fluorodeoxyglucose positron emission tomography radiomics features in non-small cell lung cancer: Are there any?	Konert T	Lung	locally advanced NSCLC	1	FDG	362	1	1	0	0	74	1	1	1	1	2	2	0	0	2020
31693608	A Machine-Learning Approach Using PET-Based Radiomics to Predict the Histological Subtypes of Lung Cancer	Hyun SH	Lung	NSCLC (lung adenocarcinoma (ADC) and squamous cell carcinoma (SCC))	1	FDG	396	1	1	1	0	31	1	1	1	1	3	2	1	1	2019
31147234	Assessing PD-L1 Expression Level by Radiomic Features From PET/CT in Nonsmall Cell Lung Cancer Patients: An Initial Result	Jiang M	Lung	NSCLC (lung adenocarcinoma (ADC) and squamous cell carcinoma (SCC))	2	FDG	399	1	1	1	1	95	1	1	1	1	3	2	1	1	2020
29494598	18F-fluorodeoxyglucose positron-emission tomography (FDG-PET)-Radiomics of metastatic lymph nodes and primary tumor in non-small cell lung cancer (NSCLC) - A prospective externally validated study	Carvalho S	Lung	NSCLC	1	FDG	558	1	1	1	0	44	1	1	1	0	2	3	1	1	2018
32776232	Histologic subtype classification of non-small cell lung cancer using PET/CT images	Han Y	Lung	NSCLC (lung adenocarcinoma (ADC) and squamous cell carcinoma (SCC))	1	FDG	1419	1	1	1	1	68	1	1	1	1	3	2	1	1	2020
27705948	Survival prediction in patients undergoing radionuclide therapy based on intratumoral somatostatin-receptor heterogeneity	Werner RA	Neuroendocrine	All	1	DOTATATE, DOTATOC	141	1	0	1	0	6	1	0	0	1	2	1	0	1	2017
30014345	Pre-therapy Somatostatin Receptor-Based Heterogeneity Predicts Overall Survival in Pancreatic Neuroendocrine Tumor Patients Undergoing Peptide Receptor Radionuclide Therapy	Werner RA	Neuroendocrine	Pancreatic	1	DOTATATE, DOTATOC	31	1	1	1	0	8	1	1	1	1	2	1	0	1	2019
32859070	Usefulness of FDG-PET/CT-Based Radiomics for the Characterization and Genetic Orientation of Pheochromocytomas Before Surgery	Ansquer C	Neuroendocrine	Pheochromocytomas	1	FDG	49	1	1	0	0	6	1	1	1	0	3	1	1	1	2020
32796478	Dual tracer 68Ga-DOTATOC and 18F-FDG PET/computed tomography radiomics in pancreatic neuroendocrine neoplasms: an endearing tool for preoperative risk assessment	Mapelli P	Neuroendocrine	Pancreatic	1	FDG, DOTATOC	61	1	1	0	0	6	1	1	0	0	3	1	1	1	2020
31977752	Textural analysis of hybrid DOTATOC-PET/MRI and its association with histological grading in patients with liver metastases from neuroendocrine tumors	Weber M	Neuroendocrine	Liver Metastasis	3	DOTATATE, DOTATOC	100	1	1	1	0	4	1	0	0	0	3	1	1	1	2020
31348535	Radiomics analysis for the differentiation of autoimmune pancreatitis and pancreatic ductal adenocarcinoma in (18) F-FDG PET/CT	Zhang Y	Pancreas	Pancreatitis vs Adenocarcinoma (ductal)	2	FDG	111	1	1	1	0	236	1	1	1	1	1	2	0	1	2019
28280617	Identifying prognostic intratumor heterogeneity using pre- and post-radiotherapy 18F-FDG PET images for pancreatic cancer patients	Yue Y	Pancreas	Adenocarcinoma (ductal)	1	FDG	26	1	1	1	0	12	1	0	0	0	2	1	1	1	2017
32002592	Imaging phenotype using (18)F-fluorodeoxyglucose positron emission tomography-based radiomics and genetic alterations of pancreatic ductal adenocarcinoma	Lim CH	Pancreas	Adenocarcinoma (ductal)	1	FDG	48	1	1	1	0	27	0	1	1	1	3	0	0	1	2020
32871906	Prognosis prediction of pancreatic cancer after curative intent surgery using imaging parameters derived from F-18 fluorodeoxyglucose positron emission tomography/computed tomography	Yoo MY	Pancreas	Unspeficied	1	FDG	60	1	1	1	0	43	1	0	1	0	2	1	1	0	2020
31201247	Predictive Role of Temporal Changes in Intratumoral Metabolic Heterogeneity During Palliative Chemotherapy in Patients with Advanced Pancreatic Cancer: A Prospective Cohort Study	Yoo SH	Pancreas	Adenocarcinoma (ductal) and biliary tract cancer	1	FDG	63	1	1	1	0	7	1	0	0	1	2	1	1	1	2020
26872788	Intratumoral heterogeneity of (18)F-FDG uptake predicts survival in patients with pancreatic ductal adenocarcinoma	Hyun SH	Pancreas	Adenocarcinoma (ductal)	1	FDG	137	1	1	1	0	27	0	1	1	1	2	1	1	0	2016
33046736	Prognostic value of FDG-PET radiomics with machine learning in pancreatic cancer	Toyama Y	Pancreas	Adenocarcinoma (ductal)	1	FDG	161	1	1	1	0	32	1	1	1	1	2	1	1	1	2020
32681930	Training and validation of a robust PET radiomic-based index to predict distant-relapse-free-survival after radio-chemotherapy for locally advanced pancreatic cancer	Mori M	Pancreas	Adenocarcinoma (ductal)	1	FDG	176	1	1	1	0	7	1	1	1	1	2	2	0	1	2020
32737518	Machine learning-based analysis of [(18)F]DCFPyL PET radiomics for risk stratification in primary prostate cancer	Cysouw MCF	Prostate	intermediate- to high-risk PCa	1	18f-dcfpyl psma *	76	1	1	1	0	95	1	1	1	1	2	2	1	1	2020
32879900	Texture Analysis of F-18 Fluciclovine PET/CT to Predict Biochemically Recurrent Prostate Cancer: Initial Results	Kang H	Prostate	residual prostate, prostate bed, vesicles and extraprostatic sites such as pelvic lymph node and extrapelvic metastasis.	1	F-18 fluciclovine (psma*)	28	0	0	0	0	8	1	0	0	0	3	1	0	1	2020
31131055	Radiomic features from PSMA PET for non-invasive intraprostatic tumor discrimination and characterization in patients with intermediate- and high-risk prostate cancer - a comparison study with histology reference	Zamboglou C	Prostate	adenocarcinoma of the prostate	1	68Ga-PSMA	60	1	1	1	1	35	1	1	1	1	3	2	0	1	2019
30279962	Role of textural heterogeneity parameters in patient selection for 177Lu-PSMA therapy via response prediction	Khurshid Z	Prostate	metastasis (Bone, Lymph node,liver, prostate)	1	68Ga-PSMA	70	1	1	1	0	4	1	0	0	0	3	1	0	1	2018
28612161	Texture analysis of FDG PET/CT for differentiating between FDG-avid benign and metastatic adrenal tumors: efficacy of combining SUV and texture parameters	Nakajo M	Renal	benign adrenal tumors (BATs) and metastatic adrenal tumors (MATs)	1	FDG	31	1	1	0	0	4	1	1	0	0	1	1	1	1	2017
28905201	Assessment of intratumor heterogeneity in mesenchymal uterine tumor by an (18)F-FDG PET/CT texture analysis	Tsujikawa T	Sarcoma	uterine sarcoma and leiomyoma	1	FDG	55	1	1	1	0	11	1	0	0	1	1	1	1	1	2017
25107363	Texture analysis on (18)F-FDG PET/CT images to differentiate malignant and benign bone and soft-tissue lesions	Xu R	Sarcoma	Metastatic lesions	2	FDG	103	1	1	1	0	15	1	0	0	1	1	1	1	1	2014
28841702	Prognostic value of FDG-PET indices for the assessment of histological response to neoadjuvant chemotherapy and outcome in pediatric patients with Ewing sarcoma and osteosarcoma	Bailly C	Sarcoma	Ewing sarcoma & OST	1	FDG	31	1	1	1	0	6	1	1	1	0	2	1	0	0	2017
30859285	Can pretreatment (18)F-FDG PET tumor texture features predict the outcomes of osteosarcoma treated by neoadjuvant chemotherapy?	Song H	Sarcoma	OST	1	FDG	35	1	1	1	0	27	1	0	1	1	2	1	1	1	2019
26119045	A radiomics model from joint FDG-PET and MRI texture features for the prediction of lung metastases in soft-tissue sarcomas of the extremities	ValliÃ¨res M	Sarcoma	Lung Metastases in soft-tissue sarcomas	3	FDG	51	1	1	1	1	38	1	1	1	1	2	2	1	1	2015
31427908	Prediction of Chemotherapy Response of Osteosarcoma Using Baseline (18)F-FDG Textural Features Machine Learning Approaches with PCA	Jeong SY	Sarcoma	OST	1	FDG	70	1	1	1	0	21	1	1	1	1	2	1	1	1	2019
31765423	Metastasis risk prediction model in osteosarcoma using metabolic imaging phenotypes: A multivariable radiomics model	Sheen H	Sarcoma	OST	1	FDG	83	1	1	1	0	32	1	1	1	1	2	2	1	1	2019
29845091	Positron emission tomography-based assessment of metabolic gradient and other prognostic features in sarcoma	Wolsztynski E	Sarcoma	soft-tissue, cartilage & OST	1	FDG	197	1	1	1	0	10	1	0	0	0	2	1	1	1	2018
32259852	Textural features in FDG-PET/CT can predict outcome in melanoma patients to treatment with Vemurafenib and Ipililumab	Dittrich D	Skin	advanced melanoma	1	FDG	26	1	1	0	0	29	1	1	1	1	2	1	1	1	2020
31481581	Metabolic Biomarker-Based BRAFV600 Mutation Association and Prediction in Melanoma	Saadani H	Skin	melanoma	1	FDG	70	1	1	1	0	95	1	1	1	1	3	1	0	1	2019
30928060	Impact of acquisition count statistics reduction and SUV discretization on PET radiomic features in pediatric 18F-FDG-PET/MRI examinations	Branchini M	Technical Factors	NHL and HL	1	FDG	17	1	1	1	0	55	1	0	1	0	4	--			2019
20831489	Variability of textural features in FDG PET images due to different acquisition modes and reconstruction parameters	Galavis PE	Technical Factors		1	FDG	20	1	1	1	0	42	1	0	1	1	4	---			2010
26229145	Impact of Image Reconstruction Settings on Texture Features in 18F-FDG PET	Yan J	Technical Factors	lesions	1	FDG	20	1	1	1	0	55	1	1	1	1	4	--			2015
32557189	Extracting and Selecting Robust Radiomic Features from PET/MR Images in Nasopharyngeal Carcinoma	Yang P	Technical Factors	Nasopharyngeal Carcinoma	3	FDG	21	0	0	0	1	53	1	1	1	1	4	---			2020
26692535	Variability of Image Features Computed from Conventional and Respiratory-Gated PET/CT Images of Lung Cancer	Oliver JA	Technical Factors	NSCLC	2	FDG	23	1	1	1	0	12	1	0	1	0	4	1	1	1	2015
28567548	The impact of image reconstruction settings on 18F-FDG PET radiomic features: multi-scanner phantom and patient studies	Shiri I	Technical Factors		1	FDG	25	1	1	1	0	57	1	1	1	1	4	---			2017
27467882	Revisiting the Robustness of PET-Based Textural Features in the Context of Multi-Centric Trials	Bailly C	Technical Factors	Neuroendocrine	1	68Ga-DOTANOC	26	1	0	0	0	15	1	1	1	0	4				2016
25517987	Comparison of texture features derived from static and respiratory-gated PET images in non-small cell lung cancer	Yip S	Technical Factors	NSCLC	1	FDG	26	1	0	0	0	5	1	0	1	1	4	--	1	1	2014
28872054	Enhancement of multimodality texture-based prediction models via optimization of PET and MR image acquisition protocols: a proof of concept	ValliÃ¨res M	Technical Factors	lung metastases in soft-tissue sarcomas	1	FDG	30	1	1	1	0	40	1	1	1	1	4	1	1	1	2017
27502957	Sensitivity of Image Features to Noise in Conventional and Respiratory-Gated PET/CT Images of Lung Cancer: Uncorrelated Noise Effects	Oliver JA	Technical Factors	Ge-68 phantom	2	FDG	31	1	1	1	1	48	1	1	1	0	4	1	1	1	2017
32966313	Adding the temporal domain to PET radiomic features	Noortman WA	Technical Factors	NSCLC	1	FDG	34	1	1	1	0	38	1	1	1	1	4	1	1	1	2020
26242464	The effect of SUV discretization in quantitative FDG-PET Radiomics: the need for standardized methodology in tumor texture analysis	Leijenaar RT	Technical Factors	NSCLC	1	FDG	35	1	1	0	0	44	1	1	1	0	4	1	1	1	2015
27324369	Robustness of Radiomic Features in [(11)C]Choline and [(18)F]FDG PET/CT Imaging of Nasopharyngeal Carcinoma: Impact of Segmentation and Discretization	Lu L	Technical Factors	Nasopharyngeal Carcinoma	1	FDG, C-Choline	40	1	1	1	0	57	1	1	1	1	4	---			2016
30921388	Inter-observer and segmentation method variability of textural analysis in pre-therapeutic FDG PET/CT in head and neck cancer	Guezennec C	Technical Factors	All	1	FDG	43	1	1	0	0	31	1	1	1	1	4	---			2019
30594961	Implications of reconstruction protocol for histo-biological characterisation of breast cancers using FDG-PET radiomics	Aide N	Technical Factors	All	1	FDG	47	1	1	1	0	20	1	1	0	1	4	--			2018
25708154	Intra-tumour 18F-FDG uptake heterogeneity decreases the reliability on target volume definition with positron emission tomography/computed tomography imaging	Dong X	Technical Factors	NSCLC	1	FDG	50	1	1	0	0	1	1	0	0	0	4	1	1	1	2015
23857457	Robustness of intratumour ¹⁸F-FDG PET uptake heterogeneity quantification for therapy response prediction in oesophageal carcinoma	Hatt M	Technical Factors	oesophageal cancer	1	FDG	50	1	1	1	0	7	1	1	0	0	4	----			2013
29866335	Quantifying the robustness of [(18)F]FDG-PET/CT radiomic features with respect to tumor delineation in head and neck and pancreatic cancer patients	Belli ML	Technical Factors	head and neck and pancreatic cancer	1	FDG	50	1	1	1	0	59	1	1	1	1	4	---			2018
32154773	The Image Biomarker Standardization Initiative: Standardized Quantitative Radiomics for High-Throughput Image-based Phenotyping	Zwanenburg A	Technical Factors	soft-tissue	4	FDG	51	1	1	1	0	95	1	1	1	1	4	3			2020
28748524	The effects of segmentation algorithms on the measurement of (18)F-FDG PET texture parameters in non-small cell lung cancer	Bashir U	Technical Factors	NSCLC	1	FDG	53	1	1	1	0	57	1	1	0	1	4	1	1	1	2017
27754906	Understanding Changes in Tumor Texture Indices in PET: A Comparison Between Visual Assessment and Index Values in Simulated and Patient Data	Orlhac F	Technical Factors	-	1	FDG	54	1	1	1	0	6	1	1	1	0	4	1			2017
24549286	Tumor texture analysis in 18F-FDG PET: relationships between texture parameters, histogram indices, standardized uptake values, metabolic volumes, and total lesion glycolysis	Orlhac F	Technical Factors		1	FDG	54	1	1	1	0	31	1	1	1	1	4	--	1	1	2014
28429332	The effect of post-injection (18)F-FDG PET scanning time on texture analysis of peripheral nerve sheath tumours in neurofibromatosis-1	Lovat E	Technical Factors	Neurofibromatosis	1	FDG	54	1	1	1	0	56	1	1	1	1	4	--			2017
26930211	Respiration-Averaged CT for Attenuation Correction of PET Images - Impact on PET Texture Features in Non-Small Cell Lung Cancer Patients	Cheng NM	Technical Factors	NSCLC	1	FDG	56	1	1	1	0	11	1	1	0	1	4	1	1	1	2016
28887761	Textural features and SUV-based variables assessed by dual time point 18F-FDG PET/CT in locally advanced breast cancer	Garcia-Vicente AM	Technical Factors	All	1	FDG	56	1	1	1	0	18	1	0	0	1	4	--			2017
31108468	Impact of intensity discretization on textural indices of [(18)F]FDG-PET tumour heterogeneity in lung cancer patients	Forgács A	Technical Factors	lung lesions*	1	FDG	58	1	0	1	0	27	1	1	1	0	4	1	0	1	2019
27283931	The Impact of Optimal Respiratory Gating and Image Noise on Evaluation of Intratumor Heterogeneity on 18F-FDG PET Imaging of Lung Cancer	Grootjans W	Technical Factors	NSCLC (lung adenocarcinoma (ADC) and squamous cell carcinoma (SCC))	1	FDG	60	1	1	0	0	4	1	1	0	0	4	1	1	1	2016
27325312	(18)F-FDG PET/CT heterogeneity quantification through textural features in the era of harmonisation programs: a focus on lung cancer	Lasnon C	Technical Factors	small cell and nonsmall cell lung carcinoma	1	FDG	60	1	1	1	0	5	1	1	0	0	4	1	1	1	2016
25994189	The precision of textural analysis in (18)F-FDG-PET scans of oesophageal cancer	Doumou G	Technical Factors	oesophageal cancer	1	FDG	64	0	0	0	0	53	1	1	1	1	4	---			2015
27736888	A Study on the Basic Criteria for Selecting Heterogeneity Parameters of F18-FDG PET Images	Forgacs A	Technical Factors	lung lesions	1	FDG	65	1	0	0	0	26	1	1	1	0	4	1	0	1	2016
28087102	Feature selection for outcome prediction in oesophageal cancer using genetic algorithm and random forest classifier	Paul D	Technical Factors	oesophageal cancer	1	FDG	65	0	1	0	0	26	1	1	0	1	4	--			2017
30868318	Optimal respiratory-gated [(18)F]FDG PET/CT significantly impacts the quantification of metabolic parameters and their correlation with overall survival in patients with pancreatic ductal adenocarcinoma	Smeets EMM	Technical Factors	Adenocarcinoma (ductal)	1	FDG	69	1	1	1	0	25	1	1	1	0	4	1			2019
24263086	The effect of small tumor volumes on studies of intratumoral heterogeneity of tracer uptake	Brooks FJ	Technical Factors	cervix cancer	1	FDG	70	0	0	1	0	1	1	0	0	0	4	---			2014
27765856	Reliability of PET/CT Shape and Heterogeneity Features in Functional and Morphologic Components of Non-Small Cell Lung Cancer Tumors: A Repeatability Analysis in a Prospective Multicenter Cohort	Desseroit MC	Technical Factors	NSCLC	2	FDG	74	1	1	1	0	26	1	1	0	1	4	1	1	1	2017
28891217	Reproducibility of F18-FDG PET radiomic features for different cervical tumor segmentation methods, gray-level discretization, and reconstruction algorithms	Altazi BA	Technical Factors	cervix cancer	1	FDG	88	1	1	1	0	53	1	1	1	1	4	---			2017
25714472	Low-order non-spatial effects dominate second-order spatial effects in the texture quantifier analysis of 18F-FDG-PET images	Brooks FJ	Technical Factors	cervical cancer	1	FDG	88	1	1	1	0	4	1	0	0	0	4	--	1	1	2015
29520429	Robustness versus disease differentiation when varying parameter settings in radiomics features: application to nasopharyngeal PET/CT	Lv W	Technical Factors	nasopharyngeal	1	FDG	106	1	1	0	0	57	1	1	1	1	4	---			2018
31337779	Image quality evaluation in a modern PET system: impact of new reconstructions methods and a radiomics approach	Reynes-Llompart G	Technical Factors	torso oncological	1	FDG	112	1	1	1	1	75	1	1	1	1	4	--	1	1	2019
29301932	A Postreconstruction Harmonization Method for Multicenter Radiomic Studies in PET	Orlhac F	Technical Factors	All	1	FDG	137	1	1	1	0	6	1	1	1	0	4	--			2018
32253486	Effect of machine learning re-sampling techniques for imbalanced datasets in (18)F-FDG PET-based radiomics model on prognostication performance in cohorts of head and neck cancer patients	Xie C	Technical Factors	nasopharyngeal carcinoma	1	FDG	348	1	1	1	0	15	1	1	1	0	4	--			2020
29153372	Impact of experimental design on PET radiomics in predicting somatic mutation status	Yip SSF	Technical Factors	NSCLC	1	FDG	348	1	1	1	0	44	1	1	1	0	4	--	1	1	2017
31273242	Assessing radiomic feature robustness to interpolation in (18)F-FDG PET imaging	Whybra P	Technical Factors	All	1	FDG	441	1	1	1	0	78	1	1	1	1	4	2	--	--	2019
30112113	Influence of age on radiomic features in (18)F-FDG PET in normal breast tissue and in breast cancer tumors	Boughdad S	Technical Factors	All & healthy	1	FDG	522	1	1	1	0	31	1	1	1	1	4	--			2018
25500829	18F-FDG PET uptake characterization through texture analysis: investigating the complementary nature of heterogeneity and functional tumor volume in a multi-cancer site patient cohort	Hatt M	Technical Factors	Several	1	FDG	555	1	1	1	0	4	1	1	0	0	4	---			2015
26868139	Differentiating the grades of thymic epithelial tumor malignancy using textural features of intratumoral heterogeneity via (18)F-FDG PET/CT	Lee HS	Thymic	low-risk thymoma (LRT; WHO classification A, AB and B1), high-risk thymoma (B2 and B3), and thymic carcinoma (TC)	1	FDG	47	1	1	0	0	20	0	1	1	1	1	1	1	1	2016
29182373	Texture analysis of (18)F-FDG PET/CT for grading thymic epithelial tumours: usefulness of combining SUV and texture parameters	Nakajo M	Thymic	thymic epithelial tumours (TETs) five types of thymomas (Type A, AB, B1, B2 and B3) and thymic carcinomas	1	FDG	34	1	1	0	0	6	1	1	0	0	1	1	1	1	2018
32517585	Radiomics Analysis of [(18)F]-Fluorodeoxyglucose-Avid Thyroid Incidentalomas Improves Risk Stratification and Selection for Clinical Assessment	Ceriani L	Thyroid	thyroid incidentaloma*	1	FDG	104	1	1	1	0	75	1	1	1	1	1	1	1	1	2020
29782578	[(18)F]FDG-PET/CT texture analysis in thyroid incidentalomas: preliminary results	Sollini M	Thyroid	thyroid incidentaloma*	1	FDG	50	1	1	1	0	30	1	1	1	1	1	1	1	1	2017
30273012	(18)F-FDG-PET/CT features of primary tumours for predicting the risk of recurrence in thyroid cancer after total thyroidectomy: potential usefulness of combination of the SUV-related, volumetric, and heterogeneous texture parameters	Nakajo M	Thyroid	differentiated thyroid cancer	1	FDG	114	1	1	0	0	6	1	1	0	0	2	1	1	1	2019
33044405	Feasibility of prognosis assessment for cancer of unknown primary origin using texture analysis of 18F-fluorodeoxyglucose PET/computed tomography images of largest metastatic lymph node	Ishiwata Y	Unknown Primary Tumor	-	1	FDG	30	1	0	0	0	4	1	0	0	0	2	1	0	1	2020

## Sheet: Blood
PMID	Title	First Author	Cancer type	Cancer subtype	Modality	Tracer	Number of patients	First-order Features				High-order features	High order matrix				Objective	Statistics	Conclusion		Publication Year
			Ejemplo: Lung	Ejemplo: NSCLC	PET: 1, PET + CT: 2, PET+MR: 3, PET+CT+MR: 4, PET + Other: 5			SUV	Shape/Volume	Histogram-based	Wavelets	Heterogeneity	GLCM	GLZSM	GLRLM	Other	1- Diagnosis/Staging, 2 - Prognosis/Treatment response , 3 - Tumor Characterization (Correlation with biological/molecular characteristics), 4 - Technical Factors	0 - Poor: No statistics // 1 - Average: Statistics and analysis on a single sample (i.e. fit, ROC analysis), 2 - Good: Data splittted between training and validation, ten-fold, etc/// 3. Very Good: Separated cohorts from different centers/scanners	First order	High-order
29214417	Diagnostic and prognostic value of baseline FDG PET/CT skeletal textural features in diffuse large B cell lymphoma	Aide N	Blood	NHL (DLBCL)	1	FDG	82	1	1	1	0	17	1	1	0	0	1	1	1	0	2018
31491820	(18)F-FDG-PET-based radiomics features to distinguish primary central nervous system lymphoma from glioblastoma	Kong Z	Blood	NHL (CNS)	1	FDG	24	1	1	1	0	75	1	1	1	1	1	1	1	1	2019
32370121	[18F]FDG-PET/CT Radiomics for Prediction of Bone Marrow Involvement in Mantle Cell Lymphoma: A Retrospective Study in 97 Patients	Mayerhoefer ME	Blood	NHL (Mantle)	1	FDG	97	1	1	1	0	16	1	0	0	0	1	2	1	1	2020
24081876	Computer-aided staging of lymphoma patients with FDG PET/CT imaging based on textural information	Lartizien C	Blood	NHL (DLBCL)	2	FDG	25	1	1	1	0	3	1	1	0	0	1	1	1	1	2014
31367253	(18)F-FDG PET/CT Radiomic Analysis with Machine Learning for Identifying Bone Marrow Involvement in the Patients with Suspected Relapsed Acute Leukemia	Li H	Blood	Acute leukaemia	2	FDG	41	1	1	1	1	78	1	1	1	1	1	2	0	0	2019
31903444	Treatment Outcome Prediction for Cancer Patients based on Radiomics and Belief Function Theory	Wu J	Blood	diffuse large B-cell lymphoma (DLBCL)	1	FDG	45	1	1	1	0	32	1	0	1	1	2	1	1	1	2019
31165310	Volumetric and texture analysis on FDG PET in evaluating and predicting treatment response and recurrence after chemotherapy in follicular lymphoma	Tatsumi M	Blood	NHL (Follicular)	1	FDG	45	1	1	0	0	6	1	0	1	1	2	1	0	1	2019
28513853	Association between textural and morphological tumor indices on baseline PET-CT and early metabolic response on interim PET-CT in bulky malignant lymphomas	Ben Bouallègue F	Blood	NHL and HL	1	FDG	57	1	1	1	0	4	1	0	0	0	2	1	1	1	2017
33006656	Random survival forest to predict transplant-eligible newly diagnosed multiple myeloma outcome including FDG-PET radiomics: a combined analysis of two independent prospective European trials	Jamet B	Blood	Multiple Myeloma	1	FDG	139	1	1	0	0	5	1	0	0	0	2	3	1	0	2020
29754276	(18)F-FDG PET/CT metabolic tumor parameters and radiomics features in aggressive non-Hodgkin's lymphoma as predictors of treatment outcome and survival	Parvez A	Blood	NHL (DLBCL)	1	FDG	82	0	1	0	0	29	1	1	1	1	2	1	1	0	2018
30718585	A PET Radiomics Model to Predict Refractory Mediastinal Hodgkin Lymphoma	Milgrom SA	Blood	HL	1	FDG	251	1	1	1	0	27	1	0	0	0	2	2	1	1	2019
31286200	Radiomic features of glucose metabolism enable prediction of outcome in mantle cell lymphoma	Mayerhoefer ME	Blood	NHL (Mantle)	1	FDG	107	1	1	0	0	16	1	0	0	0	2	1	2	1	2019
31306204	Prognostic Value of Pretreatment Radiomic Features of 18F-FDG PET in Patients With Hodgkin Lymphoma	Lue KH	Blood	HL	1	FDG	42	1	1	1	1	39	1	1	1	1	2	1	1	1	2019
32248365	Baseline (18)F-FDG PET radiomic features as predictors of 2-year event-free survival in diffuse large B cell lymphomas treated with immunochemotherapy	Aide N	Blood	NHL (DLBCL)	1	FDG	132	1	1	0	0	17	1	1	0	0	2	2	1	1	2020
32435928	Development and validation of an (18)F-FDG PET radiomic model for prognosis prediction in patients with nasal-type extranodal natural killer/T cell lymphoma	Wang H	Blood	natural killer/T cell lymphoma	1	FDG	110	1	1	0	0	32	1	1	1	1	2	2	1	1	2020
32922221	Texture Analysis Improves the Value of Pretreatment (18)F-FDG PET/CT in Predicting Interim Response of Primary Gastrointestinal Diffuse Large B-Cell Lymphoma	Sun Y	Blood	NHL (Gastric DLBCL)	2	FDG	30	1	1	0	0	4	1	0	0	0	2	1	1	0	2020
31761665	Intratumor Heterogeneity Assessed by (18)F-FDG PET/CT Predicts Treatment Response and Survival Outcomes in Patients with Hodgkin Lymphoma	Lue KH	Blood	HL	2	FDG	35	1	1	0	0	78	1	1	1	1	2	1	0	1	2020
31777473	Prediction of Overall Survival and Progression-Free Survival by the (18)F-FDG PET/CT Radiomic Features in Patients with Primary Gastric Diffuse Large B-Cell Lymphoma	Zhou Y	Blood	NHL (Gastric DLBCL)	2	FDG	35	1	1	0	0	26	1	1	1	1	2	1	1	1	2019

## Sheet: Brain
PMID	Title	First Author	Cancer type	Cancer subtype	Modality	Tracer	Number of patients	First-order Features				High-order features	High order matrix				Objective	Statistics	Conclusion		Publication Year
			Ejemplo: Lung	Ejemplo: NSCLC	PET: 1, PET + CT: 2, PET+MR: 3, PET+CT+MR: 4, PET + Other: 5			SUV	Shape/Volume	Histogram-based	Wavelets	Heterogeneity	GLCM	GLZSM	GLRLM	Other	1- Diagnosis/Staging, 2 - Prognosis/Treatment response , 3 - Tumor Characterization (Correlation with biological/molecular characteristics), 4 - Technical Factors	0 - Poor: No statistics // 1 - Average: Statistics and analysis on a single sample (i.e. fit, ROC analysis), 2 - Good: Data splittted between training and validation, ten-fold, etc/// 3. Very Good: Separated cohorts from different centers/scanners	First order	High-order
31491820	(18)F-FDG-PET-based radiomics features to distinguish primary central nervous system lymphoma from glioblastoma	Kong Z	Brain	GBM	1	FDG	53	1	1	1	0	75	1	1	1	1	1	1	1	1	2019
32796481	Role of 18F-FDG PET/computed tomography in prognostication and management of malignant peripheral nerve sheath tumors	Yadav D	Brain	Neurofibromatosis	1	FDG	30	1	1	1	0	12	1	0	0	0	1	1	1	1	2020
29958847	Radiomic biomarkers informative of cancerous transformation in neurofibromatosis-1 plexiform tumors	Uthoff J	Brain	Neurofibromatosis	4	FDG	20	1	1	1	0	2	1	0	0	1	1	2	1	1	2019
26219871	Textural analysis of pre-therapeutic [18F]-FET-PET and its correlation with tumor grade and patient survival in high-grade gliomas	Pyka T	Brain	Glioma	1	FET	113	1	1	1	0	4	0	0	0	1	1	1	0	1	2016
27853813	Radiation injury vs. recurrent brain metastasis: combining textural feature radiomics analysis and standard parameters may increase (18)F-FET PET accuracy without dynamic scans	Lohmann P	Brain	Brain metastasis	1	FET	47	1	1	1	0	21	1	0	0	1	1	2	1	1	2017
30175040	Combined FET PET/MRI radiomics differentiates radiation injury from recurrent brain metastasis	Lohmann P	Brain	Brain metastasis	3	FET	52	1	1	1	0	31	1	1	1	1	1	2	1	1	2018
31773234	Individualized discrimination of tumor recurrence from radiation necrosis in glioma patients using an integrated radiomics-based model	Wang K	Brain	Glioma	3	FET, FDG	112	1	1	1	0	52	1	0	1	0	1	2	1	1	2020
32280746	Assessment of the Prognostic Value of Radiomic Features in (18)F-FMISO PET Imaging of Hypoxia in Postsurgery Brain Cancer Patients: Secondary Analysis of Imaging Data from a Single-Center Study and the Multicenter ACRIN 6684 Trial	Muzi M	Brain	Glioma	1	FMISO	72	1	1	1	0	54	1	1	1	0	1	3	1	1	2020
31666650	11C-methionine-PET for differentiating recurrent brain tumor from radiation necrosis: radiomics approach with random forest classifier	Hotta M	Brain	Glioma	1	MET	41	1	1	1	0	24	1	1	1	1	1	1	0	1	2019
29175980	Glioma Survival Prediction with Combined Analysis of In Vivo (11)C-MET PET Features, Ex Vivo Features, and Patient Features by Supervised Machine Learning	Papp L	Brain	Glioma	1	MET	70	1	1	1	0	33	1	1	0	1	1	2	0	0	2018
32938360	A preliminary PET radiomics study of brain metastases using a fully automatic segmentation method	Stefano A	Brain	Brain metastasis	1	MET	31	1	1	1	0	59	1	1	1	1	1	2	1	1	2020
31811342	Non-invasive tumor decoding and phenotyping of cerebral gliomas utilizing multiparametric (18)F-FET PET-MRI and MR Fingerprinting	Haubold J	Brain	Glioma	3	FET	42	1	1	1	1	75	1	1	1	1	3	2	1	1	2020
30190592	Predicting IDH genotype in gliomas using FET PET radiomics	Lohmann P	Brain	Glioma	1	FET	84	1	1	1	0	33	1	0	0	1	3	2	1	1	2018
32634544	Prediction of MGMT Status for Glioblastoma Patients Using Radiomics Feature Extraction From (18)F-DOPA-PET Imaging	Qian J	Brain	Glioma	1	FDOPA	86	1	1	1	0	70	1	1	1	0	3	2	1	1	2020
31426864	(18)F-FDG-PET-based Radiomics signature predicts MGMT promoter methylation status in primary diffuse glioma	Kong Z	Brain	Glioma	1	FDG	107	1	1	1	1	68	1	1	1	1	3	2	1	1	2019
31376917	Radiomics signature based on FDG-PET predicts proliferative activity in primary glioma	Kong Z	Brain	Glioma	1	FDG	123	1	1	1	1	6	1	1	1	0	3	2	1	1	2019
31803608	A Non-invasive Radiomic Method Using (18)F-FDG PET Predicts Isocitrate Dehydrogenase Genotype and Prognosis in Patients With Glioma	Li L	Brain	Glioma	1	FDG	127	1	1	1	1	68	1	1	1	1	3	2	1	1	2019

## Sheet: Breast
PMID	Title	First Author	Cancer type	Cancer subtype	Modality	Tracer	Number of patients	First-order Features				High-order features	High order matrix				Objective	Statistics	Conclusion		Publication Year
			Ejemplo: Lung	Ejemplo: NSCLC	PET: 1, PET + CT: 2, PET+MR: 3, PET+CT+MR: 4, PET + Other: 5			SUV	Shape/Volume	Histogram-based	Wavelets	Heterogeneity	GLCM	GLZSM	GLRLM	Other	1- Diagnosis/Staging, 2 - Prognosis/Treatment response , 3 - Tumor Characterization (Correlation with biological/molecular characteristics), 4 - Technical Factors	0 - Poor: No statistics // 1 - Average: Statistics and analysis on a single sample (i.e. fit, ROC analysis), 2 - Good: Data splittted between training and validation, ten-fold, etc/// 3. Very Good: Separated cohorts from different centers/scanners	First order	High-order
30394924	Predicting Response to Neoadjuvant Chemotherapy in Patients With Breast Cancer: Combined Statistical Modeling Using Clinicopathological Factors and FDG PET/CT Texture Parameters	Lee H	Breast	All	1	FDG	435	1	1	1	0	12	1	0	0	1	1	2	1	1	2019
28057031	(18)FDG-PET/CT for predicting the outcome in ER+/HER2- breast cancer patients: comparison of clinicopathological parameters and PET image-derived indices including tumor texture analysis	Groheux D	Breast	ER+	1	FDG	143	1	1	1	0	6	1	0	0	0	1	2	1	0	2017
24722644	Relationship between tumor heterogeneity measured on FDG-PET/CT and pathological prognostic factors in invasive breast cancer	Soussan M	Breast	All	1	FDG	54	1	1	1	0	3	1	0	1	0	1	1	1	1	2014
30925542	Comparison of the volumetric and radiomics findings of 18F-FDG PET/CT images with immunohistochemical prognostic factors in local/locally advanced breast cancer	Acar E	Breast	All	1	FDG	72	1	1	1	0	32	1	1	1	1	1	1	1	1	2019
30930700	Ability of (18)F-FDG PET/CT Radiomic Features to Distinguish Breast Carcinoma from Breast Lymphoma	Ou X	Breast	All vs Breast lymphoma	1	FDG	44	1	1	1	0	32	1	1	1	1	1	1	1	0	2019
31982990	(18)F-FDG PET/CT radiomic predictors of pathologic complete response (pCR) to neoadjuvant chemotherapy in breast cancer patients	Li P	Breast	All	1	FDG	100	1	1	1	0	73	1	1	1	1	1	2	1	1	2020
31769230	Radiomics based on (18) F-FDG PET/CT could differentiate breast carcinoma from breast lymphoma using machine-learning approach: A preliminary study	Ou X	Breast	All vs Breast lymphoma	2	FDG	65	1	1	1	0	32	1	1	1	1	1	2	0	1	2020
29602210	Predicting neo-adjuvant chemotherapy response and progression-free survival of locally advanced breast cancer using textural features of intratumoral heterogeneity on F-18 FDG PET/CT and diffusion-weighted MR imaging	Yoon HJ	Breast	All	3	FDG	83	1	1	1	0	46	1	1	1	1	1	1	1	1	2019
31030291	Automatic segmentation and classification of breast lesions through identification of informative multiparametric PET/MRI features	Vogl WD	Breast	All	3	FDG	34	1	1	1	0	5	1	0	0	0	1	1	1	1	2019
31358786	Prognostic Significance of Metabolic Parameters and Textural Features on (18)F-FDG PET/CT in Invasive Ductal Carcinoma of Breast	Chang CC	Breast	All	1	FDG	35	1	1	1	0	4	1	0	0	0	2	1	1	0	2019
28188325	Correlation between tumour characteristics, SUV measurements, metabolic tumour volume, TLG and textural features assessed with (18)F-FDG PET in a large cohort of oestrogen receptor-positive breast cancer patients	Lemarignier C	Breast	ER+	1	FDG	171	1	1	1	0	4	1	0	0	0	2	1	1	0	2017
28646331	Textural features of (18)F-FDG PET after two cycles of neoadjuvant chemotherapy can predict pCR in patients with locally advanced breast cancer	Cheng L	Breast	All	1	FDG	61	1	1	1	0	2	0	0	0	1	2	1	1	1	2017
30915523	PET/CT radiomics in breast cancer: promising tool for prediction of pathological response to neoadjuvant chemotherapy	Antunovic L	Breast	All	1	FDG	79	1	1	1	0	3	1	1	0	1	2	1	1	1	2019
28484211	Metabolic Radiomics for Pretreatment (18)F-FDG PET/CT to Characterize Locally Advanced Breast Cancer: Histopathologic Characteristics, Response to Neoadjuvant Chemotherapy, and Prognosis	Ha S	Breast	All	1	FDG	66	1	1	1	0	57	1	1	1	1	2	1	1	1	2017
29869770	Intratumoral heterogeneity in (18)F-FDG PET/CT by textural analysis in breast cancer as a predictive and prognostic subrogate	Molina-García D	Breast	All	1	FDG	68	1	1	1	0	16	1	0	0	1	3	1	1	1	2018
30131973	Exploration of PET and MRI radiomic features for decoding breast cancer phenotypes and prognosis	Huang SY	Breast	All	3	FDG	113	1	1	1	0	25	1	0	0	0	3	1	1	1	2018
28936601	Texture analysis of high-resolution dedicated breast (18) F-FDG PET images correlates with immunohistochemical factors and subtype of breast cancer	Moscoso A	Breast	All	1	FDG	127	1	1	1	0	5	1	1	0	0	3	2	1	1	2018
26140849	Do clinical, histological or immunohistochemical primary tumour characteristics translate into different (18)F-FDG PET/CT volumetric and heterogeneity features in stage II/III breast cancer?	Groheux D	Breast	All	1	FDG	171	1	1	1	0	5	1	1	0	0	3	1	1	0	2015
31396665	Biological correlates of tumor perfusion and its heterogeneity in newly diagnosed breast cancer using dynamic first-pass (18)F-FDG PET/CT	Payan N	Breast	All	1	FDG	217	1	1	1	0	4	1	0	0	0	3	1	1	1	2020
31561604	Hybrid (18)F-FDG-PET/MRI Measurement of Standardized Uptake Value Coupled with Yin Yang 1 Signature in Metastatic Breast Cancer. A Preliminary Study	Schiano C	Breast	All	3	FDG	217	1	1	1	0	3	1	0	0	0	3	1	1	1	2019

## Sheet: Gynecologic
PMID	Title	First Author	Cancer type	Cancer subtype	Modality	Tracer	Number of patients	First-order Features				High-order features	High order matrix				Objective	Statistics	Conclusion		Publication Year
			Ejemplo: Lung	Ejemplo: NSCLC	PET: 1, PET + CT: 2, PET+MR: 3, PET+CT+MR: 4, PET + Other: 5			SUV	Shape/Volume	Histogram-based	Wavelets	Heterogeneity	GLCM	GLZSM	GLRLM	Other	1- Diagnosis/Staging, 2 - Prognosis/Treatment response , 3 - Tumor Characterization (Correlation with biological/molecular characteristics), 4 - Technical Factors	0 - Poor: No statistics // 1 - Average: Statistics and analysis on a single sample (i.e. fit, ROC analysis), 2 - Good: Data splittted between training and validation, ten-fold, etc/// 3. Very Good: Separated cohorts from different centers/scanners	First order	High-order
30136163	Radiomics of the primary tumour as a tool to improve (18)F-FDG-PET sensitivity in detecting nodal metastases in endometrial cancer	De Bernardi E	Gynecologic	endometrial cancer	1	FDG	115	1	1	0	0	58	1	1	0	1	1	2	1	1	2018
32079712	Combining positron emission tomography/computed tomography, radiomics, and sentinel lymph node mapping for nodal staging of endometrial cancer patients	Crivellaro C	Gynecologic	endometrial cancer	1	FDG	167	1	1	1	0	98	1	1	1	0	1	2	1	1	2020
26083460	Staging of cervical cancer based on tumor heterogeneity characterized by texture features on (18)F-FDG PET images	Mu W	Gynecologic	cervix cancer	1	FDG	42	1	1	1	0	49	1	1	1	1	1	1	1	1	2015
28815452	(18)F-FDG PET radiomics approaches: comparing and clustering features in cervical cancer	Tsujikawa T	Gynecologic	cervix cancer	1	FDG	83	1	1	0	0	11	1	0	0	1	1	1	0	1	2017
30150039	Value of [(18)F]FDG PET radiomic features and VEGF expression in predicting pelvic lymphatic metastasis and their potential relationship in early-stage cervical squamous cell carcinoma	Li K	Gynecologic	cervix cancer	1	FDG	94	1	1	1	0	28	1	1	1	0	1	2	1	0	2018
28409221	[18]Fluorodeoxyglucose Positron Emission Tomography for the Textural Features of Cervical Cancer Associated with Lymph Node Metastasis and Histological Type	Shen WC	Gynecologic	Cervix cancer	1	FDG	170	1	1	0	0	33	1	1	1	1	1	2	1	1	2017
31198089	(18)F-FDG PET/CT Quantitative Parameters and Texture Analysis Effectively Differentiate Endometrial Precancerous Lesion and Early-Stage Carcinoma	Wang T	Gynecologic	endometrial carcinoma	1	FDG	170	1	1	1	0	10	1	1	1	0	1	1	1	1	2019
32353886	Radiomics Analysis of Multiparametric PET/MRI for N- and M-Staging in Patients with Primary Cervical Cancer	Umutlu L	Gynecologic	cervix cancer	3	FDG	30	1	1	1	0	33	1	0	1	0	1	2	0	1	2020
31903444	Treatment Outcome Prediction for Cancer Patients based on Radiomics and Belief Function Theory	Wu J	Gynecologic	stage II or III cervical cancer	1	FDG	63	1	1	1	0	32	1	0	1	1	2	1	1	0	2019
27508103	A preliminary investigation into textural features of intratumoral metabolic heterogeneity in (18)F-FDG PET for overall survival prognosis in patients with bulky cervical cancer treated with definitive concurrent chemoradiotherapy	Ho KC	Gynecologic	cervix cancer	1	FDG	44	1	1	0	0	22	0	1	1	0	2	1	0	1	2016
23340594	Temporal analysis of intratumoral metabolic heterogeneity characterized by textural features in cervical cancer	Yang F	Gynecologic	cervix cancer	1	FDG	20	1	0	0	0	22	0	1	1	0	2	1	0	0	2013
30089896	Textural features of cervical cancers on FDG-PET/CT associate with survival and local relapse in patients treated with definitive chemoradiotherapy	Chen SW	Gynecologic	cervix cancer	1	FDG	142	1	1	0	0	31	1	1	1	1	2	2	0	1	2018
28324966	Random forests to predict tumor recurrence following cervical cancer therapy using pre- and per-treatment (18)F-FDG PET parameters	Roman-Jimenez G	Gynecologic	cervix cancer	1	FDG	53	1	1	1	0	16	1	0	1	0	2	1	1	1	2016
29616661	Shell feature: a new radiomics descriptor for predicting distant failure after radiotherapy in non-small cell lung cancer and cervix cancer	Hao H	Gynecologic	cervix	1	FDG	52	1	1	1	0	17	1	0	0	1	2	1	1	1	2018
28574816	Prediction of cervical cancer recurrence using textural features extracted from 18F-FDG PET images acquired with different scanners	ReuzÃ© S	Gynecologic	cervix cancer	1	FDG	118	1	1	1	0	6	1	1	1	0	2	3	1	1	2017
30030346	Radiomics in vulvar cancer: first clinical experience using (18)F-FDG PET/CT images	Collarino A	Gynecologic	Vulvar squamous cell carcinoma	1	FDG	40	1	1	1	0	41	1	1	0	0	3	1	1	1	2018
31853682	Multiparametric quantitative and texture (18)F-FDG PET/CT analysis for primary malignant tumour grade differentiation	Novikov M	Gynecologic	epithelial cancer	1	FDG	84	1	1	1	0	6	1	1	1	0	3	2	1	0	2019
29222685	Prediction of outcome using pretreatment (18)F-FDG PET/CT and MRI radiomics in locally advanced cervical cancer treated with chemoradiotherapy	Lucia F	Gynecologic	cervix cancer	3	FDG	102	1	1	1	0	62	1	1	1	1	2	2	0	1	2018
30535746	External validation of a combined PET and MRI radiomics model for prediction of recurrence in cervical cancer patients treated with chemoradiotherapy	Lucia F	Gynecologic	cervix cancer	3	FDG	190	1	1	1	0	62	1	1	1	1	2	3	0	1	2019

## Sheet: Head and Neck
PMID	Title	First Author	Cancer type	Cancer subtype	Modality	Tracer	Number of patients	First-order Features				High-order features	High order matrix				Objective	Statistics	Conclusion		Publication Year
			Ejemplo: Lung	Ejemplo: NSCLC	PET: 1, PET + CT: 2, PET+MR: 3, PET+CT+MR: 4, PET + Other: 5			SUV	Shape/Volume	Histogram-based	Wavelets	Heterogeneity	GLCM	GLZSM	GLRLM	Other	1- Diagnosis/Staging, 2 - Prognosis/Treatment response , 3 - Tumor Characterization (Correlation with biological/molecular characteristics), 4 - Technical Factors	0 - Poor: No statistics // 1 - Average: Statistics and analysis on a single sample (i.e. fit, ROC analysis), 2 - Good: Data splittted between training and validation, ten-fold, etc/// 3. Very Good: Separated cohorts from different centers/scanners	First order	High-order
23111378	Three-dimensional positron emission tomography image texture analysis of esophageal squamous cell carcinoma: relationship between tumor 18F-fluorodeoxyglucose uptake heterogeneity, maximum standardized uptake value, and tumor stage	Dong X	Head and Neck	esophageal squamous cell carcinoma	1	FDG	40	1	0	0	0	2	1	0	0	0	1	1	1	1	2013
31045814	Radiomics features analysis of PET images in oropharyngeal and hypopharyngeal cancer	Liao KY	Head and Neck	hypopharyngeal	1	FDG	80	1	1	1	0	23	1	1	1	1	1	1	1	1	2019
31338709	Machine Learning Methods for Optimal Radiomics-Based Differentiation Between Recurrence and Inflammation: Application to Nasopharyngeal Carcinoma Post-therapy PET/CT Images	Du D	Head and Neck	nasopharyngeal carcinoma	1	FDG	76	1	1	1	0	95	1	1	1	1	1	2	1	1	2020
30780137	Combining many-objective radiomics and 3D convolutional neural network through evidential reasoning to predict lymph node metastasis in head and neck cancer	Chen L	Head and Neck	All	2	FDG	59	1	1	1	0	12	1	0	0	0	1	1			2019
30919055	Exploratory radiomic features from integrated (18)F-fluorodeoxyglucose positron emission tomography/magnetic resonance imaging are associated with contemporaneous metastases in oesophageal/gastroesophageal cancer	Baiocco S	Head and Neck	Oesophageal/gastroesophageal	3	FDG	20	1	0	1	0	12	1	0	0	0	1	1	0	1	2019
26367213	Comparison of characteristics of 18F-fluorodeoxyglucose and 18F-fluorothymidine PET during staging of esophageal squamous cell carcinoma	Ma C	Head and Neck	esophageal squamous cell carcinoma	1	FDG, FLT	36	1	1	1	0	5	1	0	0	0	1	1	1	1	2015
31903444	Treatment Outcome Prediction for Cancer Patients based on Radiomics and Belief Function Theory	Wu J	Head and Neck	esophageal squamous cell carcinoma (ESCC)	1	FDG	36	1	1	1	0	32	1	0	1	1	2	1	1	0	2019
31511990	Texture analysis of pretreatment [(18)F]FDG PET/CT for the prognostic prediction of locally advanced salivary gland carcinoma treated with interstitial brachytherapy	Wu WJ	Head and Neck	salivary gland carcinoma	1	FDG	43	1	1	1	0	32	1	0	1	0	2	1	1	1	2019
31415354	Textural features on 18F-FDG PET/CT and dynamic contrast-enhanced MR imaging for predicting treatment response and survival of patients with hypopharyngeal carcinoma	Wong CK	Head and Neck	hypopharyngeal carcinoma	1	FDG	61	1	1	1	0	9	0	0	0	1	2	1	1	1	2019
28770406	Development and validation of a prognostic model incorporating texture analysis derived from standardised segmentation of PET in patients with oesophageal cancer	Foley KG	Head and Neck	oesophageal cancer	1	FDG	403	1	1	1	0	7	1	1	0	0	2	1	1	0	2018
30549149	Prognostic value of textural indices extracted from pretherapeutic 18-F FDG-PET/CT in head and neck squamous cell carcinoma	Guezennec C	Head and Neck	squamous cell carcinoma	1	FDG	284	1	1	0	0	31	1	1	1	1	2	1	1	1	2019
23219566	Spatial-temporal [¹⁸F]FDG-PET features for predicting pathologic response of esophageal cancer to neoadjuvant chemoradiation therapy	Tan S	Head and Neck	esophageal cancer	1	FDG	20	1	1	1	0	8	1	1	0	0	2	1	1	1	2013
24089897	Predicting pathologic tumor response to chemoradiotherapy with histogram distances characterizing longitudinal changes in 18F-FDG uptake patterns	Tan S	Head and Neck	Esophageal cancer	1	FDG	20	1	1	1	0	8	1	0	0	0	2	1	1	0	2013
19244009	Coregistered FDG PET/CT-based textural characterization of head and neck cancer for radiation treatment planning	Yu H	Head and Neck		2	FDG	20	1	1	1	0	6	1	0	0	1	3	1	1	1	2009
30306059	Semi-quantitative analysis of pre-treatment morphological and intratumoral characteristics using (18)F-fluorodeoxyglucose positron-emission tomography as predictors of treatment outcome in nasal and paranasal squamous cell carcinoma	Fujima N	Head and Neck	nasal and paranasal squamous cell carcinoma	1	FDG	24	1	1	1	0	4	1	0	0	0	2	1	1	0	2018
25487968	Intratumor Textural Heterogeneity on Pretreatment (18)F-FDG PET Images Predicts Response and Survival After Chemoradiotherapy for Hypopharyngeal Cancer	Oh JS	Head and Neck	Hypopharyngeal Cancer	1	FDG	27	1	1	0	0	4	0	0	0	1	2	1	1	1	2015
30854454	FLT PET Radiomics for Response Prediction to Chemoradiation Therapy in Head and Neck Squamous Cell Cancer	Ulrich EJ	Head and Neck	oropharyngeal cancers	1	FLT	27	1	1	1	0	60	1	1	1	0	2	1	1	1	2019
31773233	Textural features of hypoxia PET predict survival in head and neck cancer during chemoradiotherapy	SÃ¶rensen A	Head and Neck	All	1	FMISO, FDG	29	1	1	1	0	3	1	0	1	0	2	1	1	1	2020
29967326	The Role of PET-Based Radiomic Features in Predicting Local Control of Esophageal Cancer Treated with Concurrent Chemoradiotherapy	Xiong J	Head and Neck	Esophageal Cancer	1	FDG	30	1	1	1	1	34	1	0	1	0	2	2	1	1	2018
30818360	Voxel based comparison and texture analysis of 18F-FDG and 18F-FMISO PET of patients with head-and-neck cancer	Kroenke M	Head and Neck	----	1	FDG, FMISO*	38	1	1	1	0	22	1	1	1	1	3	1	0	0	2019
21321270	Intratumor heterogeneity characterized by textural features on baseline 18F-FDG PET images predicts response to concomitant radiochemotherapy in esophageal cancer	Tixier F	Head and Neck	esophageal cancer	1	FDG	41	1	0	1	0	38	1	1	0	1	2	1	1	1	2011
31218571	Combining the radiomic features and traditional parameters of (18)F-FDG PET with clinical profiles to improve prognostic stratification in patients with esophageal squamous cell carcinoma treated with neoadjuvant chemoradiotherapy and surgery	Chen YH	Head and Neck	esophageal squamous cell carcinoma	1	FDG	44	1	1	1	0	18	1	0	0	1	2	2	1	1	2019
28285707	Intratumoural heterogeneity measured using FDG PET and MRI is associated with tumour-stroma ratio and clinical outcome in head and neck squamous cell carcinoma	Choi JW	Head and Neck	squamous cell carcinoma	1	FDG	44	0	0	1	0	27	1	1	0	1	3	1	0	1	2017
26738433	Use of registration-based contour propagation in texture analysis for esophageal cancer pathologic response prediction	Yip SS	Head and Neck	esophageal cancer	1	FDG	45	0	0	0	0	3	1	1	1	0	2	1	0	1	2016
32221360	Transcriptomics in cancer revealed by Positron Emission Tomography radiomics	Tixier F	Head and Neck	All	1	FDG	45	1	1	0	0	13	1	1	0	0	3	1	1	1	2020
27613542	Texture analysis of (18)F-FDG PET/CT to predict tumour response and prognosis of patients with esophageal cancer treated by chemoradiotherapy	Nakajo M	Head and Neck	esophageal cancer	1	FDG	50	1	1	0	0	6	1	1	0	0	2	1	1	1	2017
25708154	Intra-tumour 18F-FDG uptake heterogeneity decreases the reliability on target volume definition with positron emission tomography/computed tomography imaging	Dong X	Head and Neck	squamous cell oesophageal cancer	1	FDG	50	1	1	0	0	1	1	0	0	0	3	1	1	1	2015
32163890	Pretreatment (18)F-FDG PET/CT texture parameters provide complementary information to Epstein-Barr virus DNA titers in patients with metastatic nasopharyngeal carcinoma	Lin HC	Head and Neck	nasopharyngeal carcinoma	1	FDG	52	1	1	1	0	11	1	0	0	1	2	1	1	1	2020
29311707	Associations of Tumor PD-1 Ligands, Immunohistochemical Studies, and Textural Features in (18)F-FDG PET in Squamous Cell Carcinoma of the Head and Neck	Chen RY	Head and Neck	Squamous Cell Carcinoma	1	FDG	53	1	1	1	0	28	1	1	1	1	3	1	1	1	2018
27066454	Relationship between the Temporal Changes in Positron-Emission-Tomography-Imaging-Based Textural Features and Pathologic Response and Survival in Esophageal Cancer Patients	Yip SS	Head and Neck	esophageal cancer	1	FDG	54	1	0	0	0	6	1	1	1	0	2	1	0	1	2016
30245069	Integrating quantitative morphological and intratumoural textural characteristics in FDG-PET for the prediction of prognosis in pharynx squamous cell carcinoma patients	Fujima N	Head and Neck	squamous cell carcinoma	1	FDG	54	1	1	1	0	4	1	0	0	0	2	1	1	1	2018
27999896	Correlation of pretreatment (18)F-FDG PET tumor textural features with gene expression in pharyngeal cancer and implications for radiotherapy-based treatment outcomes	Chen SW	Head and Neck	pharyngeal cancer	1	FDG	57	1	1	0	0	31	1	1	1	1	3	1	0	1	2017
28282392	Predictive value of initial FDG-PET features for treatment response and survival in esophageal cancer patients treated with chemo-radiation therapy using a random forest classifier	Desbordes P	Head and Neck	esophageal cancer	1	FDG	65	1	1	1	0	26	1	1	0	1	2	1	1	1	2017
24042030	Textural features of pretreatment 18F-FDG PET/CT images: prognostic significance in patients with advanced T-stage oropharyngeal squamous cell carcinoma	Cheng NM	Head and Neck	oropharyngeal squamous cell carcinoma	1	FDG	70	0	1	1	0	12	0	1	0	1	2	1	1	1	2013
29533721	Prediction of Response to Neoadjuvant Chemotherapy and Radiation Therapy with Baseline and Restaging (18)F-FDG PET Imaging Biomarkers in Patients with Esophageal Cancer	Beukinga RJ	Head and Neck	esophageal cancer	1	FDG	73	1	1	1	0	62	1	1	1	1	2	1	0	1	2018
32632638	Development and validation of a prognostic model incorporating [(18)F]FDG PET/CT radiomics for patients with minor salivary gland carcinoma	Cheng NM	Head and Neck	salivary gland carcinoma	1	FDG	75	1	1	1	0	98	1	1	1	0	2	2	2	0	2020
29273260	Predicting hypoxia status using a combination of contrast-enhanced computed tomography and [(18)F]-Fluorodeoxyglucose positron emission tomography radiomics features	Crispin-Ortuzar M	Head and Neck	All	2	FDG	75	1	1	1	0	78	1	1	1	1	3	2	1	0	2018
30932974	Prognostic Value of Tumor Heterogeneity and SUVmax of Pretreatment 18F-FDG PET/CT for Salivary Gland Carcinoma With High-Risk Histology	Cheng NM	Head and Neck	Salivary Gland Carcinoma	1	FDG	85	1	1	1	0	4	1	1	0	0	2	1	1	1	2019
25339524	Zone-size nonuniformity of 18F-FDG PET regional textural features predicts survival in patients with oropharyngeal cancer	Cheng NM	Head and Neck	oropharyngeal cancer	1	FDG	88	1	0	0	0	22	0	1	1	0	2	1	0	1	2015
30363632	Radiomic Profiling of Head and Neck Cancer: (18)F-FDG PET Texture Analysis as Predictor of Patient Survival	Feliciani G	Head and Neck	squamous cell carcinoma	1	FDG	90	1	1	1	0	35	1	1	0	1	2	2	0	1	2018
27738011	Predicting Response to Neoadjuvant Chemoradiotherapy in Esophageal Cancer with Textural Features Derived from Pretreatment (18)F-FDG PET/CT Imaging	Beukinga RJ	Head and Neck	Esophageal Cancer	2	FDG	97	1	1	1	0	36	1	1	1		2	1	0	1	2017
33014815	Radiomics Analysis and Correlation With Metabolic Parameters in Nasopharyngeal Carcinoma Based on PET/MR Imaging	Feng Q	Head and Neck	Nasopharyngeal Carcinoma	3	FDG	100	1	1	1	0	8	1	0	1	0	3	2	0	1	2020
27435352	Tumor heterogeneity measured on F-18 fluorodeoxyglucose positron emission tomography/computed tomography combined with plasma Epstein-Barr Virus load predicts prognosis in patients with primary nasopharyngeal carcinoma	Chan SC	Head and Neck	nasopharyngeal carcinoma	1	FDG	101	1	1	1	0	11	1	0	0	1	2	1	1	1	2017
26355298	Predicting Response to Neoadjuvant Chemotherapy with PET Imaging Using Convolutional Neural Networks	Ypsilantis PP	Head and Neck	Oesophageal cancer	1	FDG	107	1	0	1	0	60	1	1	1	1	2	2	1	1	2015
30671740	Radiomics Analysis of PET and CT Components of PET/CT Imaging Integrated with Clinical Parameters: Application to Prognosis for Nasopharyngeal Carcinoma	Lv W	Head and Neck	Nasopharyngeal Carcinoma	2	FDG	128	1	1	1	1	86	1	1	1	1	2	2	1	0	2019
31659574	Subregional Radiomics Analysis of PET/CT Imaging with Intratumor Partitioning: Application to Prognosis for Nasopharyngeal Carcinoma	Xu H	Head and Neck	Nasopharyngeal Carcinoma	2	FDG	128	1	1	1	0	88	1	1	1	1	2	2	0	4	2020
32763771	Prediction of survival outcome based on clinical features and pretreatment (18)FDG-PET/CT for HNSCC patients	Ghosh S	Head and Neck	squamous cell carcinoma	1	FDG	132	1	1	0	0	31	1	1	1	1	2	2	1	1	2020
32065875	Development and validation of a radiomics signature on differentially expressed features of (18)F-FDG PET to predict treatment response of concurrent chemoradiotherapy in thoracic esophagus squamous cell carcinoma	Cao Q	Head and Neck	esophagus squamous cell carcinoma	1	FDG	159	1	1	1	1	75	1	1	1	1	2	2	1	0	2020
28820287	Comparison of PET and CT radiomics for prediction of local tumor control in head and neck squamous cell carcinoma	Bogowicz M	Head and Neck	squamous cell carcinoma	2	FDG	172	1	1	1	1	44	1	1	0	1	2	3	1	1	2017
32894373	Predictive value of quantitative (18)F-FDG-PET radiomics analysis in patients with head and neck squamous cell carcinoma	Martens RM	Head and Neck	squamous cell carcinoma	1	FDG	174	1	1	1	0	98	1	1	1	1	2	2	1	1	2020
28604368	Predictive modeling of outcomes following definitive chemoradiotherapy for oropharyngeal cancer based on FDG-PET image characteristics	Folkert MR	Head and Neck	oropharyngeal cancer	1	FDG	174	1	1	1	0	4	1	0	0	0	2	3	1	1	2017
29122358	Post-radiochemotherapy PET radiomics in head and neck cancer - The influence of radiomics implementation on the reproducibility of local control tumor models	Bogowicz M	Head and Neck	squamous cell carcinoma	1	FDG	178	1	1	1	1	56	1	1	1	1	2	3	1	1	2017
32657426	A multi-objective radiomics model for the prediction of locoregional recurrence in head and neck squamous cell cancer	Wang K	Head and Neck	squamous cell carcinoma	2	FDG	277	1	1	1	0	12	1	0	0	0	2	3			2020
31804945	Multi-Level Multi-Modality Fusion Radiomics: Application to PET and CT Imaging for Prognostication of Head and Neck Cancer	Lv W	Head and Neck	All	2	FDG	296	1	1	1	0	91	1	1	1	1	2	3	1	1	2020
28860628	Radiomics strategies for risk assessment of tumour failure in head-and-neck cancer	ValliÃ¨res M	Head and Neck	All	2	FDG	300	1	1	1	0	40	1	1	1	1	2	3	1	0	2017
32635216	Potential Added Value of PET/CT Radiomics for Survival Prognostication beyond AJCC 8th Edition Staging in Oropharyngeal Squamous Cell Carcinoma	Haider SP	Head and Neck	Oropharyngeal Squamous Cell Carcinoma	2	FDG	311	1	1	1	1	75	1	1	1	1	2	2			2020
32674074	Radiomics-based prediction of survival in patients with head and neck squamous cell carcinoma based on pre- and post-treatment (18)F-PET/CT	Liu Z	Head and Neck	squamous cell carcinoma	1	FDG	325	1	1	1	1	20	1	1	1	1	2	2	1	1	2020
32399621	PET/CT radiomics signature of human papilloma virus association in oropharyngeal squamous cell carcinoma	Haider SP	Head and Neck	oropharyngeal squamous cell carcinoma	2	FDG	435	1	1	1	1	75	1	1	1	1	3	3			2020
31536526	Radiomics features of the primary tumor fail to improve prediction of overall survival in large cohorts of CT- and PET-imaged head and neck cancer patients	Ger RB	Head and Neck	squamous cell carcinoma	2	FDG	686	0	0	1	0	97	1	0	1	1	2	3	0	0	2019
30975664	Prognostic Value of Deep Learning PET/CT-Based Radiomics: Potential Role for Future Individual Induction Chemotherapy in Advanced Nasopharyngeal Carcinoma	Peng H	Head and Neck	Nasopharyngeal Carcinoma	2	FDG	707	1	1	1	0	26	1	0	1	0	2	2	1	1	2019

## Sheet: Lung
PMID	Title	First Author	Cancer type	Cancer subtype	Modality	Tracer	Number of patients	First-order Features				High-order features	High order matrix				Objective	Statistics	Conclusion		Publication Year
			Ejemplo: Lung	Ejemplo: NSCLC	PET: 1, PET + CT: 2, PET+MR: 3, PET+CT+MR: 4, PET + Other: 5			SUV	Shape/Volume	Histogram-based	Wavelets	Heterogeneity	GLCM	GLZSM	GLRLM	Other	1- Diagnosis/Staging, 2 - Prognosis/Treatment response , 3 - Tumor Characterization (Correlation with biological/molecular characteristics), 4 - Technical Factors	0 - Poor: No statistics // 1 - Average: Statistics and analysis on a single sample (i.e. fit, ROC analysis), 2 - Good: Data splittted between training and validation, ten-fold, etc/// 3. Very Good: Separated cohorts from different centers/scanners	First order	High-order
31420006	Using neighborhood gray tone difference matrix texture features on dual time point PET/CT images to differentiate malignant from benign FDG-avid solitary pulmonary nodules	Chen S	Lung	solitary pulmonary nodule (SPN)	1	FDG	116	1	0	0	0	3	0	0	0	0	1	2	1	1	2019
24904113	Visual versus quantitative assessment of intratumor 18F-FDG PET uptake heterogeneity: prognostic value in non-small cell lung cancer	Tixier F	Lung	NSCLC	1	FDG	102	1	1	0	0	6	1	1	0	0	1	1	1	1	2014
31728684	The clinical value of texture analysis of dual-time-point (18)F-FDG-PET/CT imaging to differentiate between (18)F-FDG-avid benign and malignant pulmonary lesions	Nakajo M	Lung	malignant pulmonary lesions	1	FDG	139	1	1	0	0	6	1	1	0	0	1	1	1	1	2020
27770402	A Novel Framework for Automated Segmentation and Labeling of Homogeneous Versus Heterogeneous Lung Tumors in [(18)F]FDG-PET Imaging	Soufi M	Lung	lung tumor*	1	FDG	70	1	1	0	0	7	1	1	0	0	1	2	1	1	2017
25853496	A new method of detecting pulmonary nodules with PET/CT based on an improved watershed algorithm	Zhao J	Lung	solitary pulmonary nodules (SPNs)	2	FDG	120	1	0	0	0	5	1	0	0	0	1	1	1	1	2015
32282636	Diagnostic classification of solitary pulmonary nodules using support vector machine model based on 2-[18F]fluoro-2-deoxy-D-glucose PET/computed tomography texture features	Zhang J	Lung	solitary pulmonary nodule (SPN)	1	FDG	82	1	1	1	0	57	1	1	1	1	1	1	1	1	2020
25487819	The method and efficacy of support vector machine classifiers based on texture features and multi-resolution histogram from (18)F-FDG PET-CT images for the evaluation of mediastinal lymph nodes in patients with lung cancer	Gao X	Lung	mediastinal lymph nodes	1	FDG	132	1	0	1	0	5	1	0	0	0	1	2	1	1	2015
30854452	[18F] FDG Positron Emission Tomography (PET) Tumor and Penumbra Imaging Features Predict Recurrence in Non-Small Cell Lung Cancer	Mattonen SA	Lung	NSCLC	1	FDG	291	1	1	1	1	16	1	0	0	0	1	3	1	1	2019
32942729	Value of Shape and Texture Features from (18)F-FDG PET/CT to Discriminate between Benign and Malignant Solitary Pulmonary Nodules: An Experimental Evaluation	Palumbo B	Lung	solitary pulmonary nodule (SPN)	2	FDG	111	1	1	1	0	6	1	0	0	1	1	1	1	1	2020
33030709	Integration of PET/CT Radiomics and Semantic Features for Differentiation between Active Pulmonary Tuberculosis and Lung Cancer	Du D	Lung	active pulmonary tuberculosis (TB) and lung cancer (LC)	2	FDG	97	1	1	1	0	95	1	1	1	1	1	2	1	1	2020
28839156	Diagnostic classification of solitary pulmonary nodules using dual time (18)F-FDG PET/CT image texture features in granuloma-endemic regions	Chen S	Lung	solitary pulmonary nodule (SPN)	2	FDG	85	1	1	1	0	41	1	0	1	1	1	3	1	1	2017
28130689	Comparison of machine learning methods for classifying mediastinal lymph node metastasis of non-small cell lung cancer from (18)F-FDG PET/CT images	Wang H	Lung	NSCLC	2	FDG	168	1	1	1	0	35	1	1	0	1	1	1	1	1	2017
23533750	Automatic Segmentation of Lung Carcinoma Using 3D Texture Features in 18-FDG PET/CT	Markel D	Lung	small cell and nonsmall cell lung carcinoma	2	FDG	31	1	1	1	0	13	1	0	0	1	1	3	1	1	2013
29623375	Ability of FDG PET and CT radiomics features to differentiate between primary and metastatic lung lesions	Kirienko M	Lung	primary and metastatic lung lesions	2	FDG	482	1	1	1	0	32	1	1	1	*	1	3	1	1	2018
32588088	Value of (18)F-FDG PET/CT radiomic features to distinguish solitary lung adenocarcinoma from tuberculosis	Hu Y	Lung	adenocarcinoma	2	FDG	235	1	1	1	0	32	1	1	1	1	1	2	1	1	2020
30379750	Investigating the histopathologic correlates of 18F-FDG PET heterogeneity in non-small-cell lung cancer	Bashir U	Lung	NSCLC	1	FDG	22	1	1	1	0	1	1	0	0	0	3	1	1	1	2018
31903444	Treatment Outcome Prediction for Cancer Patients based on Radiomics and Belief Function Theory	Wu J	Lung	NSCLC (stage II-III)	1	FDG	25	1	1	1	0	32	1	0	1	1	2	1	1	1	2019
29036692	Clinical utility of texture analysis of 18F-FDG PET/CT in patients with Stage I lung cancer treated with stereotactic body radiotherapy	Takeda K	Lung	NSCLC	1	FDG	26	1	1	0	0	4	1	1	0	0	2	2	1	1	2017
22098794	Combined PET/CT image characteristics for radiotherapy tumor response in lung cancer	Vaidya M	Lung	NSCLC	2	FDG	27	1	1	1	0	4	1	0	0	0	2	1	1	1	2012
32726293	[18F]FDG PET immunotherapy radiomics signature (iRADIOMICS) predicts response of non-small-cell lung cancer patients treated with pembrolizumab	Valentinuzzi D	Lung	NSCLC	1	FDG	30	1	1	0	0	5	1	0	1	0	2	1	1	1	2020
26396632	Autoclustering of Non-small Cell Lung Carcinoma Subtypes on (18)F-FDG PET Using Texture Analysis: A Preliminary Result	Ha S	Lung	NSCLC (lung adenocarcinoma (ADC) and squamous cell carcinoma (SCC))	1	FDG	30	1	0	1	0	16	1	0	1	1	2	1	1	1	2014
31000087	Early survival prediction in non-small cell lung cancer from PET/CT images using an intra-tumor partitioning method	Astaraki M	Lung	NSCLC	2	FDG	30	1	1	1	0	53	1	1	1	1	2	3	1	1	2019
30337006	Early tumor response prediction for lung cancer patients using novel longitudinal pattern features from sequential PET/CT image scans	Buizza G	Lung	NSCLC	2	FDG	30	1	1	1	0	15	1	1	1	1	2	0	1	1	2018
32894535	Association between immunotherapy biomarkers and glucose metabolism from F-18 FDG PET	Kim BS	Lung	NSCLC (lung adenocarcinoma (ADC) and squamous cell carcinoma (SCC))	1	FDG	31	1	1	1	0	16	1	0	1	0	3	1	0	1	2020
30001264	Integrated texture parameter of 18F-FDG PET may be a stratification factor for the survival of nonoperative patients with locally advanced non-small-cell lung cancer	Liu W	Lung	locally advanced NSCLC	1	FDG	35	1	1	1	0	61	1	1	0	1	2	1	1	1	2018
25248853	Heterogeneity in [18F]fluorodeoxyglucose positron emission tomography/computed tomography of non-small cell lung carcinoma and its relationship to metabolic parameters and pathologic staging	van Gómez López O	Lung	NSCLC	1	FDG	38	1	1	0	0	5	1	0	0	0	3	1	1	1	2014
25900186	Textural features in pre-treatment [F18]-FDG-PET/CT are correlated with risk of local recurrence and disease-specific survival in early stage NSCLC patients receiving primary stereotactic radiation therapy	Pyka T	Lung	NSCLC	1	FDG	45	1	1	0	0	5	1	0	0	1	2	1	0	1	2015
25897473	Non-Small Cell Lung Cancer Treated with Erlotinib: Heterogeneity of (18)F-FDG Uptake at PET-Association with Treatment Response and Prognosis	Cook GJ	Lung	NSCLC	1	FDG	47	1	1	1	0	4	0	0	0	1	2	1	1	0	2015
26669541	18F-FDG PET-Derived Textural Indices Reflect Tissue-Specific Uptake Pattern in Non-Small Cell Lung Cancer	Orlhac F	Lung	NSCLC (lung adenocarcinoma (ADC) and squamous cell carcinoma (SCC))	1	FDG	48	1	1	0	0	7	1	1	1	0	3	1	1	1	2015
32063026	Radiogenomic Models Using Machine Learning Techniques to Predict EGFR Mutations in Non-Small Cell Lung Cancer	Nair JKR	Lung	NSCLC	2	FDG	50	1	1	1	0	286	1	0	1	1	3	1	1	1	2020
23204495	Are pretreatment 18F-FDG PET tumor textural features in non-small cell lung cancer associated with response and survival after chemoradiotherapy?	Cook GJ	Lung	NSCLC	1	FDG	53	1	1	0	0	4	0	0	0	1	2	1	0	1	2013
30397859	A Pilot Study of Texture Analysis of Primary Tumor [(18)F]FDG Uptake to Predict Recurrence in Surgically Treated Patients with Non-small Cell Lung Cancer	Nakajo M	Lung	NSCLC	1	FDG	55	1	1	0	0	6	1	1	0	0	2	1	0	1	2019
32380754	(18)F-FDG Pet Parameters and Radiomics Features Analysis in Advanced Nsclc Treated with Immunotherapy as Predictors of Therapy Response and Survival	Polverari G	Lung	NSCLC	1	FDG	57	1	1	1	0	32	1	1	1	1	2	2	1	1	2020
27322376	Early Change in Metabolic Tumor Heterogeneity during Chemoradiotherapy and Its Prognostic Value for Patients with Locally Advanced Non-Small Cell Lung Cancer	Dong X	Lung	Locally Advanced Non-Small Cell Lung Cancer	1	FDG	58	1	1	1	0	4	1	0	0	0	2	1	1	1	2016
26830299	FDG PET/CT texture analysis for predicting the outcome of lung cancer treated by stereotactic body radiation therapy	Lovinfosse P	Lung	NSCLC	1	FDG	63	1	1	1	0	11	1	1	0	1	2	1	0	1	2016
31179052	Quantitative FDG PET/CT may help risk-stratify early-stage non-small cell lung cancer patients at risk for recurrence following anatomic resection	Harmon S	Lung	NSCLC (lung adenocarcinoma (ADC) and squamous cell carcinoma (SCC))	1	FDG	64	1	1	0	0	3	1	0	0	0	2	1	1	1	2019
31732678	Pretreatment (18)F-FDG PET/CT Radiomics Predict Local Recurrence in Patients Treated with Stereotactic Body Radiotherapy for Early-Stage Non-Small Cell Lung Cancer: A Multicentric Study	Dissaux G	Lung	NSCLC	2	FDG	64	1	1	1	0	55	1	1	1	1	2	3	1	1	2020
28685320	Can Laws Be a Potential PET Image Texture Analysis Approach for Evaluation of Tumor Heterogeneity and Histopathological Characteristics in NSCLC?	Karacavus S	Lung	NSCLC (lung adenocarcinoma (ADC) and squamous cell carcinoma (SCC))	1	FDG	67	1	1	1	0	32	1	0	1	1	3	0	0	1	2018
29616661	Shell feature: a new radiomics descriptor for predicting distant failure after radiotherapy in non-small cell lung cancer and cervix cancer	Hao H	Lung	NSCLC	1	FDG	71	1	1	1	0	17	1	0	0	1	2	2	1	1	2018
32661672	FDG PET versus CT radiomics to predict outcome in malignant pleural mesothelioma patients	Pavic M	Lung	malignant pleural mesothelioma (MPM)	2	FDG	72	1	1	1	1	95	1	1	1	1	2	2	1	1	2020
29196095	Prognostic value of combining a quantitative image feature from positron emission tomography with clinical factors in oligometastatic non-small cell lung cancer	Jensen GL	Lung	oligometastatic NSCLC	1	FDG	79	0	0	0	0	1	1	0	0	0	2	1	0	1	2018
32661639	Value of (18)F-FDG PET/CT-based radiomics model to distinguish the growth patterns of early invasive lung adenocarcinoma manifesting as ground-glass opacity nodules	Shao X	Lung	stage I lung adenocarcinoma	2	FDG	91	1	1	1	0	32	1	1	1	1	2	2	1	1	2020
30898382	Pre-treatment (18)F-FDG PET-based radiomics predict survival in resected non-small cell lung cancer	Ahn HK	Lung	NSCLC	1	FDG	93	1	1	1	0	27	0	1	1	1	2	1	1	1	2019
30473058	Unsupervised machine learning of radiomic features for predicting treatment response and overall survival of early stage non-small cell lung cancer patients treated with stereotactic body radiation therapy	Li H	Lung	NSCLC	1	FDG	100	1	1	1	0	60	1	1	1	0	2	1	1	1	2018
27046074	Early-Stage Non-Small Cell Lung Cancer: Quantitative Imaging Characteristics of (18)F Fluorodeoxyglucose PET/CT Allow Prediction of Distant Metastasis	Wu J	Lung	NSCLC	1	FDG	101	1	1	1	1	57	1	0	0	1	2	2	1	1	2016
29374742	Associations Between PET Textural Features and GLUT1 Expression, and the Prognostic Significance of Textural Features in Lung Adenocarcinoma	Koh YW	Lung	NSCLC (adenorcarcinoma)	1	FDG	105	1	1	0	0	5	0	0	0	1	3	1	1	1	2018
29034482	Deep reinforcement learning for automated radiation adaptation in lung cancer	Tseng HH	Lung	NSCLC	1	FDG	114	1	1	0	0	2	1	0	1	0	2	2	1	1	2017
31681597	Predictive Power of a Radiomic Signature Based on (18)F-FDG PET/CT Images for EGFR Mutational Status in NSCLC	Li X	Lung	NSCLC	2	FDG	115	1	1	1	0	27	1	0	0	1	3	1	1	1	2019
26896298	Development of a nomogram combining clinical staging with (18)F-FDG PET/CT image features in non-small-cell lung cancer stage I-III	Desseroit MC	Lung	NSCLC	2	FDG	116	1	1	1	0	26	1	1	0	0	2	1	1	1	2016
29862533	A multiobjective Bayesian networks approach for joint prediction of tumor local control and radiation pneumonitis in nonsmall-cell lung cancer (NSCLC) for response-adapted radiotherapy	Luo Y	Lung	NSCLC	1	FDG	118	1	1	1	0	39	1	1	1	1	2	2	1	1	2018
32703973	[Formula: see text]: deep learning-based radiomics for the time-to-event outcome prediction in lung cancer	Afshar P	Lung	lung cancer*	2	FDG	132	1	1	1	0	6	1	0	0	0	2	1	1	1	2020
32676319	Predicting EGFR mutation subtypes in lung adenocarcinoma using (18)F-FDG PET/CT radiomic features	Liu Q	Lung	NSCLC	2	FDG	148	1	1	1	1	75	1	1	1	1	3	2	1	1	2020
29507399	Radiomics analysis at PET/CT contributes to prognosis of recurrence and survival in lung cancer treated with stereotactic body radiotherapy	Oikonomou A	Lung	NSCLC	2	FDG	150	1	1	1	0	6	1	0	0	1	2	1	1	1	2018
30882693	Intratumoral heterogeneity as measured using the tumor-stroma ratio and PET texture analyses in females with lung adenocarcinomas differs from that of males with lung adenocarcinomas or squamous cell carcinomas	Koh YW	Lung	NSCLC (lung adenocarcinoma (ADC) and squamous cell carcinoma (SCC))	1	FDG	167	1	1	0	0	27	0	1	1	1	3	0	1	1	2019
32676320	(18)F-fluorodeoxyglucose positron emission tomography/computed tomography-based radiomic features for prediction of epidermal growth factor receptor mutation status and prognosis in patients with lung adenocarcinoma	Yang B	Lung	adenocarcinoma	2	FDG	174	1	1	1	1	74	1	1	1	1	2	2	1	1	2020
29385152	Intratumoral heterogeneity characterized by pretreatment PET in non-small cell lung cancer patients predicts progression-free survival on EGFR tyrosine kinase inhibitor	Park S	Lung	NSCLC	1	FDG	182	1	1	1	0	35	1	1	0	1	2	2	1	1	2018
31659591	Usefulness of gradient tree boosting for predicting histological subtype and EGFR mutation status of non-small cell lung cancer on (18)F FDG-PET/CT	Koyasu S	Lung	NSCLC (lung adenocarcinoma (ADC) and squamous cell carcinoma (SCC))	2	FDG	188	1	1	1	0	5	1	0	0	0	3	1	1	1	2020
26912429	Pretreatment 18F-FDG PET Textural Features in Locally Advanced Non-Small Cell Lung Cancer: Secondary Analysis of ACRIN 6668/RTOG 0235	Ohri N	Lung	locally advanced NSCLC	1	FDG	201	1	1	0	0	43	1	1	1	1	2	1	0	1	2016
31526257	Bone Marrow and Tumor Radiomics at (18)F-FDG PET/CT: Impact on Outcome Prediction in Non-Small Cell Lung Cancer	Mattonen SA	Lung	NSCLC	1	FDG	227	1	1	0	0	12	1	0	0	0	2	2	1	1	2019
32185618	Next-Generation Radiogenomics Sequencing for Prediction of EGFR and KRAS Mutation Status in NSCLC Patients Using Multimodal Imaging and Machine Learning Algorithms	Shiri I	Lung	NSCLC	2	FDG	232	1	1	1	1	74	1	1	1	1	3	2	1	1	2020
31733491	Heterogeneity in tumours: Validating the use of radiomic features on (18)F-FDG PET/CT scans of lung cancer patients as a prognostic tool	Krarup MMK	Lung	NSCLC	1	FDG	233	1	1	0	0	5	1	1	1	0	3	1	1	1	2020
31728587	Value of pre-therapy (18)F-FDG PET/CT radiomics in predicting EGFR mutation status in patients with non-small cell lung cancer	Zhang J	Lung	NSCLC	2	FDG	248	1	1	1	0	32	1	1	1	1	3	2	1	1	2020
28944403	Prediction of disease-free survival by the PET/CT radiomic signature in non-small cell lung cancer patients undergoing surgery	Kirienko M	Lung	NSCLC	2	FDG	295	1	1	1	0	32	1	1	1	1	2	2	1	1	2018
32766134	Development and Validation of a Radiomics Nomogram Based on (18)F-Fluorodeoxyglucose Positron Emission Tomography/Computed Tomography and Clinicopathological Factors to Predict the Survival Outcomes of Patients With Non-Small Cell Lung Cancer	Yang B	Lung	NSCLC	2	FDG	315	1	1	1	1	74	1	1	1	1	2	2	1	1	2020
27688480	Associations Between Somatic Mutations and Metabolic Imaging Phenotypes in Non-Small Cell Lung Cancer	Yip SS	Lung	NSCLC	1	FDG	348	1	1	1	1	48	1	1	1	1	3	1	1	1	2017
30173391	Discovery of pre-therapy 2-deoxy-2-(18)F-fluoro-D-glucose positron emission tomography-based radiomics classifiers of survival outcome in non-small-cell lung cancer patients	Arshad MA	Lung	NSCLC	1	FDG	358	1	1	1	1	46	1	0	1	1	2	3	1	1	2019
32097418	Robust, independent and relevant prognostic 18F-fluorodeoxyglucose positron emission tomography radiomics features in non-small cell lung cancer: Are there any?	Konert T	Lung	locally advanced NSCLC	1	FDG	362	1	1	0	0	74	1	1	1	1	2	2	0	0	2020
31693608	A Machine-Learning Approach Using PET-Based Radiomics to Predict the Histological Subtypes of Lung Cancer	Hyun SH	Lung	NSCLC (lung adenocarcinoma (ADC) and squamous cell carcinoma (SCC))	1	FDG	396	1	1	1	0	31	1	1	1	1	3	2	1	1	2019
31147234	Assessing PD-L1 Expression Level by Radiomic Features From PET/CT in Nonsmall Cell Lung Cancer Patients: An Initial Result	Jiang M	Lung	NSCLC (lung adenocarcinoma (ADC) and squamous cell carcinoma (SCC))	2	FDG	399	1	1	1	1	95	1	1	1	1	3	2	1	1	2020
29494598	18F-fluorodeoxyglucose positron-emission tomography (FDG-PET)-Radiomics of metastatic lymph nodes and primary tumor in non-small cell lung cancer (NSCLC) - A prospective externally validated study	Carvalho S	Lung	NSCLC	1	FDG	558	1	1	1	0	44	1	1	1	0	2	3	1	1	2018
32776232	Histologic subtype classification of non-small cell lung cancer using PET/CT images	Han Y	Lung	NSCLC (lung adenocarcinoma (ADC) and squamous cell carcinoma (SCC))	1	FDG	1419	1	1	1	1	68	1	1	1	1	3	2	1	1	2020

## Sheet: Others
PMID	Title	First Author	Cancer type	Cancer subtype	Modality	Tracer	Number of patients	First-order Features				High-order features	High order matrix				Objective	Statistics	Conclusion		Publication Year
			Ejemplo: Lung	Ejemplo: NSCLC	PET: 1, PET + CT: 2, PET+MR: 3, PET+CT+MR: 4, PET + Other: 5			SUV	Shape/Volume	Histogram-based	Wavelets	Heterogeneity	GLCM	GLZSM	GLRLM	Other	1- Diagnosis/Staging, 2 - Prognosis/Treatment response , 3 - Tumor Characterization (Correlation with biological/molecular characteristics), 4 - Technical Factors	0 - Poor: No statistics // 1 - Average: Statistics and analysis on a single sample (i.e. fit, ROC analysis), 2 - Good: Data splittted between training and validation, ten-fold, etc/// 3. Very Good: Separated cohorts from different centers/scanners	First order	High-order
30613271	Radiomic signature of (18)F fluorodeoxyglucose PET/CT for prediction of gastric cancer survival and chemotherapeutic benefits	Jiang Y	Digestive	gastric cancer	1	FDG	214	1	1	1	0	57	1	1	1	1	2	2	1	1	2018
26338180	Prediction of neoadjuvant radiation chemotherapy response and survival using pretreatment [(18)F]FDG PET/CT scans in locally advanced rectal cancer	Bang JI	Digestive	rectal cancer	1	FDG	74	1	1	1	0	17	1	0	1	0	2	1	1	0	2016
29046927	FDG PET/CT radiomics for predicting the outcome of locally advanced rectal cancer	Lovinfosse P	Digestive	rectal cancer	1	FDG	86	1	1	1	0	11	1	0	0	1	2	1	1	1	2018
31482428	Prediction of outcome in anal squamous cell carcinoma using radiomic feature analysis of pre-treatment FDG PET-CT	Brown PJ	Digestive	anal cancer	1	FDG	189	1	1	0	0	2	1	0	0	1	2	2	1	1	2019
32309354	Predicting pathological complete response in rectal cancer after chemoradiotherapy with a random forest using (18)F-fluorodeoxyglucose positron emission tomography and computed tomography radiomics	Shen WC	Digestive	rectal cancer	1	FDG	169	1	1	1	0	48	1	1	1	1	2	2	1	1	2020
30094460	Radiomics analysis of pre-treatment [(18)F]FDG PET/CT for patients with metastatic colorectal cancer undergoing palliative systemic treatment	van Helden EJ	Digestive	metastatic colorectal cancer	1	FDG	99	1	1	1	0	1	1	0	0	0	2	1	1	1	2018
28770274	A pilot study for texture analysis of (18)F-FDG and (18)F-FLT-PET/CT to predict tumor recurrence of patients with colorectal cancer who received surgery	Nakajo M	Digestive	colorectal cancer	1	FDG, FLT	32	1	1	0	0	7	1	1	0	0	2	1	1	1	2017
30637502	Predicting locally advanced rectal cancer response to neoadjuvant therapy with (18)F-FDG PET and MRI radiomics features	Giannini V	Digestive	rectal cancer	3	FDG	52	1	1	1	0	21	1	0	0	0	2	1	1	1	2019
29948642	Metabolic Imaging Phenotype Using Radiomics of [(18)F]FDG PET/CT Associated with Genetic Alterations of Colorectal Cancer	Chen SW	Digestive	Colorectal Cancer	1	FDG	74	1	1	1	1	48	1	1	1	1	3	1	0	1	2019
32951129	Value of volumetric and textural analysis in predicting the treatment response in patients with locally advanced rectal cancer	Karahan Şen NP	Digestive	rectal cancer	1	FDG	110	1	1	1	0	37	1	1	1	1	3	2	1	1	2020
27146067	(18)F-FDG PET/CT imaging in rectal cancer: relationship with the RAS mutational status	Lovinfosse P	Digestive	rectal cancer	1	FDG	151	1	1	0	0	10	1	0	0	1	3	1	0	0	2016
31552173	Three-Dimensional Texture Analysis Based on PET/CT Images to Distinguish Hepatocellular Carcinoma and Hepatic Lymphoma	Xu H	Liver	Hepatocellular Carcinoma	1	FDG	99	1	1	1	0	31	1	1	1	1	1	1	1	1	2019
29435123	Signature of survival: a (18)F-FDG PET based whole-liver radiomic analysis predicts survival after (90)Y-TARE for hepatocellular carcinoma	Blanc-Durand P	Liver	Hepatocellular carcinoma	1	FDG	47	1	1	0	0	72	1	1	0	1	2	1	1	1	2017
27705948	Survival prediction in patients undergoing radionuclide therapy based on intratumoral somatostatin-receptor heterogeneity	Werner RA	Neuroendocrine	All	1	DOTATATE, DOTATOC	141	1	0	1	0	6	1	0	0	1	2	1	0	1	2017
30014345	Pre-therapy Somatostatin Receptor-Based Heterogeneity Predicts Overall Survival in Pancreatic Neuroendocrine Tumor Patients Undergoing Peptide Receptor Radionuclide Therapy	Werner RA	Neuroendocrine	Pancreatic	1	DOTATATE, DOTATOC	31	1	1	1	0	8	1	1	1	1	2	1	0	1	2019
32859070	Usefulness of FDG-PET/CT-Based Radiomics for the Characterization and Genetic Orientation of Pheochromocytomas Before Surgery	Ansquer C	Neuroendocrine	Pheochromocytomas	1	FDG	49	1	1	0	0	6	1	1	1	0	3	1	1	1	2020
32796478	Dual tracer 68Ga-DOTATOC and 18F-FDG PET/computed tomography radiomics in pancreatic neuroendocrine neoplasms: an endearing tool for preoperative risk assessment	Mapelli P	Neuroendocrine	Pancreatic	1	FDG, DOTATOC	61	1	1	0	0	6	1	1	0	0	3	1	1	1	2020
31977752	Textural analysis of hybrid DOTATOC-PET/MRI and its association with histological grading in patients with liver metastases from neuroendocrine tumors	Weber M	Neuroendocrine	Liver Metastasis	3	DOTATATE, DOTATOC	100	1	1	1	0	4	1	0	0	0	3	1	1	1	2020
31348535	Radiomics analysis for the differentiation of autoimmune pancreatitis and pancreatic ductal adenocarcinoma in (18) F-FDG PET/CT	Zhang Y	Pancreas	Pancreatitis vs Adenocarcinoma (ductal)	2	FDG	111	1	1	1	0	236	1	1	1	1	1	2	0	1	2019
28280617	Identifying prognostic intratumor heterogeneity using pre- and post-radiotherapy 18F-FDG PET images for pancreatic cancer patients	Yue Y	Pancreas	Adenocarcinoma (ductal)	1	FDG	26	1	1	1	0	12	1	0	0	0	2	1	1	1	2017
32002592	Imaging phenotype using (18)F-fluorodeoxyglucose positron emission tomography-based radiomics and genetic alterations of pancreatic ductal adenocarcinoma	Lim CH	Pancreas	Adenocarcinoma (ductal)	1	FDG	48	1	1	1	0	27	0	1	1	1	3	0	0	1	2020
32871906	Prognosis prediction of pancreatic cancer after curative intent surgery using imaging parameters derived from F-18 fluorodeoxyglucose positron emission tomography/computed tomography	Yoo MY	Pancreas	Unspeficied	1	FDG	60	1	1	1	0	43	1	0	1	0	2	1	1	0	2020
31201247	Predictive Role of Temporal Changes in Intratumoral Metabolic Heterogeneity During Palliative Chemotherapy in Patients with Advanced Pancreatic Cancer: A Prospective Cohort Study	Yoo SH	Pancreas	Adenocarcinoma (ductal) and biliary tract cancer	1	FDG	63	1	1	1	0	7	1	0	0	1	2	1	1	1	2020
26872788	Intratumoral heterogeneity of (18)F-FDG uptake predicts survival in patients with pancreatic ductal adenocarcinoma	Hyun SH	Pancreas	Adenocarcinoma (ductal)	1	FDG	137	1	1	1	0	27	0	1	1	1	2	1	1	0	2016
33046736	Prognostic value of FDG-PET radiomics with machine learning in pancreatic cancer	Toyama Y	Pancreas	Adenocarcinoma (ductal)	1	FDG	161	1	1	1	0	32	1	1	1	1	2	1	1	1	2020
32681930	Training and validation of a robust PET radiomic-based index to predict distant-relapse-free-survival after radio-chemotherapy for locally advanced pancreatic cancer	Mori M	Pancreas	Adenocarcinoma (ductal)	1	FDG	176	1	1	1	0	7	1	1	1	1	2	2	0	1	2020
32737518	Machine learning-based analysis of [(18)F]DCFPyL PET radiomics for risk stratification in primary prostate cancer	Cysouw MCF	Prostate	intermediate- to high-risk PCa	1	18f-dcfpyl psma *	76	1	1	1	0	95	1	1	1	1	2	2	1	1	2020
32879900	Texture Analysis of F-18 Fluciclovine PET/CT to Predict Biochemically Recurrent Prostate Cancer: Initial Results	Kang H	Prostate	residual prostate, prostate bed, vesicles and extraprostatic sites such as pelvic lymph node and extrapelvic metastasis.	1	F-18 fluciclovine (psma*)	28	0	0	0	0	8	1	0	0	0	3	1	0	1	2020
31131055	Radiomic features from PSMA PET for non-invasive intraprostatic tumor discrimination and characterization in patients with intermediate- and high-risk prostate cancer - a comparison study with histology reference	Zamboglou C	Prostate	adenocarcinoma of the prostate	1	68Ga-PSMA	60	1	1	1	1	35	1	1	1	1	3	2	0	1	2019
30279962	Role of textural heterogeneity parameters in patient selection for 177Lu-PSMA therapy via response prediction	Khurshid Z	Prostate	metastasis (Bone, Lymph node,liver, prostate)	1	68Ga-PSMA	70	1	1	1	0	4	1	0	0	0	3	1	0	1	2018
28612161	Texture analysis of FDG PET/CT for differentiating between FDG-avid benign and metastatic adrenal tumors: efficacy of combining SUV and texture parameters	Nakajo M	Renal	benign adrenal tumors (BATs) and metastatic adrenal tumors (MATs)	1	FDG	31	1	1	0	0	4	1	1	0	0	1	1	1	1	2017
28905201	Assessment of intratumor heterogeneity in mesenchymal uterine tumor by an (18)F-FDG PET/CT texture analysis	Tsujikawa T	Sarcoma	uterine sarcoma and leiomyoma	1	FDG	55	1	1	1	0	11	1	0	0	1	1	1	1	1	2017
25107363	Texture analysis on (18)F-FDG PET/CT images to differentiate malignant and benign bone and soft-tissue lesions	Xu R	Sarcoma	Metastatic lesions	2	FDG	103	1	1	1	0	15	1	0	0	1	1	1	1	1	2014
28841702	Prognostic value of FDG-PET indices for the assessment of histological response to neoadjuvant chemotherapy and outcome in pediatric patients with Ewing sarcoma and osteosarcoma	Bailly C	Sarcoma	Ewing sarcoma & OST	1	FDG	31	1	1	1	0	6	1	1	1	0	2	1	0	0	2017
30859285	Can pretreatment (18)F-FDG PET tumor texture features predict the outcomes of osteosarcoma treated by neoadjuvant chemotherapy?	Song H	Sarcoma	OST	1	FDG	35	1	1	1	0	27	1	0	1	1	2	1	1	1	2019
26119045	A radiomics model from joint FDG-PET and MRI texture features for the prediction of lung metastases in soft-tissue sarcomas of the extremities	ValliÃ¨res M	Sarcoma	Lung Metastases in soft-tissue sarcomas	3	FDG	51	1	1	1	1	38	1	1	1	1	2	2	1	1	2015
31427908	Prediction of Chemotherapy Response of Osteosarcoma Using Baseline (18)F-FDG Textural Features Machine Learning Approaches with PCA	Jeong SY	Sarcoma	OST	1	FDG	70	1	1	1	0	21	1	1	1	1	2	1	1	1	2019
31765423	Metastasis risk prediction model in osteosarcoma using metabolic imaging phenotypes: A multivariable radiomics model	Sheen H	Sarcoma	OST	1	FDG	83	1	1	1	0	32	1	1	1	1	2	2	1	1	2019
29845091	Positron emission tomography-based assessment of metabolic gradient and other prognostic features in sarcoma	Wolsztynski E	Sarcoma	soft-tissue, cartilage & OST	1	FDG	197	1	1	1	0	10	1	0	0	0	2	1	1	1	2018
32259852	Textural features in FDG-PET/CT can predict outcome in melanoma patients to treatment with Vemurafenib and Ipililumab	Dittrich D	Skin	advanced melanoma	1	FDG	26	1	1	0	0	29	1	1	1	1	2	1	1	1	2020
31481581	Metabolic Biomarker-Based BRAFV600 Mutation Association and Prediction in Melanoma	Saadani H	Skin	melanoma	1	FDG	70	1	1	1	0	95	1	1	1	1	3	1	0	1	2019
26868139	Differentiating the grades of thymic epithelial tumor malignancy using textural features of intratumoral heterogeneity via (18)F-FDG PET/CT	Lee HS	Thymic	low-risk thymoma (LRT; WHO classification A, AB and B1), high-risk thymoma (B2 and B3), and thymic carcinoma (TC)	1	FDG	47	1	1	0	0	20	0	1	1	1	1	1	1	1	2016
29182373	Texture analysis of (18)F-FDG PET/CT for grading thymic epithelial tumours: usefulness of combining SUV and texture parameters	Nakajo M	Thymic	thymic epithelial tumours (TETs) five types of thymomas (Type A, AB, B1, B2 and B3) and thymic carcinomas	1	FDG	34	1	1	0	0	6	1	1	0	0	1	1	1	1	2018
32517585	Radiomics Analysis of [(18)F]-Fluorodeoxyglucose-Avid Thyroid Incidentalomas Improves Risk Stratification and Selection for Clinical Assessment	Ceriani L	Thyroid	thyroid incidentaloma*	1	FDG	104	1	1	1	0	75	1	1	1	1	1	1	1	1	2020
29782578	[(18)F]FDG-PET/CT texture analysis in thyroid incidentalomas: preliminary results	Sollini M	Thyroid	thyroid incidentaloma*	1	FDG	50	1	1	1	0	30	1	1	1	1	1	1	1	1	2017
30273012	(18)F-FDG-PET/CT features of primary tumours for predicting the risk of recurrence in thyroid cancer after total thyroidectomy: potential usefulness of combination of the SUV-related, volumetric, and heterogeneous texture parameters	Nakajo M	Thyroid	differentiated thyroid cancer	1	FDG	114	1	1	0	0	6	1	1	0	0	2	1	1	1	2019
33044405	Feasibility of prognosis assessment for cancer of unknown primary origin using texture analysis of 18F-fluorodeoxyglucose PET/computed tomography images of largest metastatic lymph node	Ishiwata Y	Unknown Primary Tumor	-	1	FDG	30	1	0	0	0	4	1	0	0	0	2	1	0	1	2020

## Sheet: Technical Factors
PMID	Title	First Author	Cancer type	Cancer subtype	Modality	Tracer	Number of patients	First-order Features				High-order features	High order matrix				Objective	Statistics	Conclusion		Publication Year
			Ejemplo: Lung	Ejemplo: NSCLC	PET: 1, PET + CT: 2, PET+MR: 3, PET+CT+MR: 4, PET + Other: 5			SUV	Shape/Volume	Histogram-based	Wavelets	Heterogeneity	GLCM	GLZSM	GLRLM	Other	1- Diagnosis/Staging, 2 - Prognosis/Treatment response , 3 - Tumor Characterization (Correlation with biological/molecular characteristics), 4 - Technical Factors	0 - Poor: No statistics // 1 - Average: Statistics and analysis on a single sample (i.e. fit, ROC analysis), 2 - Good: Data splittted between training and validation, ten-fold, etc/// 3. Very Good: Separated cohorts from different centers/scanners	First order	High-order
30928060	Impact of acquisition count statistics reduction and SUV discretization on PET radiomic features in pediatric 18F-FDG-PET/MRI examinations	Branchini M	Technical Factors	NHL and HL	1	FDG	17	1	1	1	0	55	1	0	1	0	4	--			2019
20831489	Variability of textural features in FDG PET images due to different acquisition modes and reconstruction parameters	Galavis PE	Technical Factors		1	FDG	20	1	1	1	0	42	1	0	1	1	4	---			2010
26229145	Impact of Image Reconstruction Settings on Texture Features in 18F-FDG PET	Yan J	Technical Factors	lesions	1	FDG	20	1	1	1	0	55	1	1	1	1	4	--			2015
32557189	Extracting and Selecting Robust Radiomic Features from PET/MR Images in Nasopharyngeal Carcinoma	Yang P	Technical Factors	Nasopharyngeal Carcinoma	3	FDG	21	0	0	0	1	53	1	1	1	1	4	---			2020
26692535	Variability of Image Features Computed from Conventional and Respiratory-Gated PET/CT Images of Lung Cancer	Oliver JA	Technical Factors	NSCLC	2	FDG	23	1	1	1	0	12	1	0	1	0	4	1	1	1	2015
28567548	The impact of image reconstruction settings on 18F-FDG PET radiomic features: multi-scanner phantom and patient studies	Shiri I	Technical Factors		1	FDG	25	1	1	1	0	57	1	1	1	1	4	---			2017
27467882	Revisiting the Robustness of PET-Based Textural Features in the Context of Multi-Centric Trials	Bailly C	Technical Factors	Neuroendocrine	1	68Ga-DOTANOC	26	1	0	0	0	15	1	1	1	0	4				2016
25517987	Comparison of texture features derived from static and respiratory-gated PET images in non-small cell lung cancer	Yip S	Technical Factors	NSCLC	1	FDG	26	1	0	0	0	5	1	0	1	1	4	--	1	1	2014
28872054	Enhancement of multimodality texture-based prediction models via optimization of PET and MR image acquisition protocols: a proof of concept	ValliÃ¨res M	Technical Factors	lung metastases in soft-tissue sarcomas	1	FDG	30	1	1	1	0	40	1	1	1	1	4	1	1	1	2017
27502957	Sensitivity of Image Features to Noise in Conventional and Respiratory-Gated PET/CT Images of Lung Cancer: Uncorrelated Noise Effects	Oliver JA	Technical Factors	Ge-68 phantom	2	FDG	31	1	1	1	1	48	1	1	1	0	4	1	1	1	2017
32966313	Adding the temporal domain to PET radiomic features	Noortman WA	Technical Factors	NSCLC	1	FDG	34	1	1	1	0	38	1	1	1	1	4	1	1	1	2020
26242464	The effect of SUV discretization in quantitative FDG-PET Radiomics: the need for standardized methodology in tumor texture analysis	Leijenaar RT	Technical Factors	NSCLC	1	FDG	35	1	1	0	0	44	1	1	1	0	4	1	1	1	2015
27324369	Robustness of Radiomic Features in [(11)C]Choline and [(18)F]FDG PET/CT Imaging of Nasopharyngeal Carcinoma: Impact of Segmentation and Discretization	Lu L	Technical Factors	Nasopharyngeal Carcinoma	1	FDG, C-Choline	40	1	1	1	0	57	1	1	1	1	4	---			2016
30921388	Inter-observer and segmentation method variability of textural analysis in pre-therapeutic FDG PET/CT in head and neck cancer	Guezennec C	Technical Factors	All	1	FDG	43	1	1	0	0	31	1	1	1	1	4	---			2019
30594961	Implications of reconstruction protocol for histo-biological characterisation of breast cancers using FDG-PET radiomics	Aide N	Technical Factors	All	1	FDG	47	1	1	1	0	20	1	1	0	1	4	--			2018
25708154	Intra-tumour 18F-FDG uptake heterogeneity decreases the reliability on target volume definition with positron emission tomography/computed tomography imaging	Dong X	Technical Factors	NSCLC	1	FDG	50	1	1	0	0	1	1	0	0	0	4	1	1	1	2015
23857457	Robustness of intratumour ¹⁸F-FDG PET uptake heterogeneity quantification for therapy response prediction in oesophageal carcinoma	Hatt M	Technical Factors	oesophageal cancer	1	FDG	50	1	1	1	0	7	1	1	0	0	4	----			2013
29866335	Quantifying the robustness of [(18)F]FDG-PET/CT radiomic features with respect to tumor delineation in head and neck and pancreatic cancer patients	Belli ML	Technical Factors	head and neck and pancreatic cancer	1	FDG	50	1	1	1	0	59	1	1	1	1	4	---			2018
32154773	The Image Biomarker Standardization Initiative: Standardized Quantitative Radiomics for High-Throughput Image-based Phenotyping	Zwanenburg A	Technical Factors	soft-tissue	4	FDG	51	1	1	1	0	95	1	1	1	1	4	3			2020
28748524	The effects of segmentation algorithms on the measurement of (18)F-FDG PET texture parameters in non-small cell lung cancer	Bashir U	Technical Factors	NSCLC	1	FDG	53	1	1	1	0	57	1	1	0	1	4	1	1	1	2017
27754906	Understanding Changes in Tumor Texture Indices in PET: A Comparison Between Visual Assessment and Index Values in Simulated and Patient Data	Orlhac F	Technical Factors	-	1	FDG	54	1	1	1	0	6	1	1	1	0	4	1			2017
24549286	Tumor texture analysis in 18F-FDG PET: relationships between texture parameters, histogram indices, standardized uptake values, metabolic volumes, and total lesion glycolysis	Orlhac F	Technical Factors		1	FDG	54	1	1	1	0	31	1	1	1	1	4	--	1	1	2014
28429332	The effect of post-injection (18)F-FDG PET scanning time on texture analysis of peripheral nerve sheath tumours in neurofibromatosis-1	Lovat E	Technical Factors	Neurofibromatosis	1	FDG	54	1	1	1	0	56	1	1	1	1	4	--			2017
26930211	Respiration-Averaged CT for Attenuation Correction of PET Images - Impact on PET Texture Features in Non-Small Cell Lung Cancer Patients	Cheng NM	Technical Factors	NSCLC	1	FDG	56	1	1	1	0	11	1	1	0	1	4	1	1	1	2016
28887761	Textural features and SUV-based variables assessed by dual time point 18F-FDG PET/CT in locally advanced breast cancer	Garcia-Vicente AM	Technical Factors	All	1	FDG	56	1	1	1	0	18	1	0	0	1	4	--			2017
31108468	Impact of intensity discretization on textural indices of [(18)F]FDG-PET tumour heterogeneity in lung cancer patients	Forgács A	Technical Factors	lung lesions*	1	FDG	58	1	0	1	0	27	1	1	1	0	4	1	0	1	2019
27283931	The Impact of Optimal Respiratory Gating and Image Noise on Evaluation of Intratumor Heterogeneity on 18F-FDG PET Imaging of Lung Cancer	Grootjans W	Technical Factors	NSCLC (lung adenocarcinoma (ADC) and squamous cell carcinoma (SCC))	1	FDG	60	1	1	0	0	4	1	1	0	0	4	1	1	1	2016
27325312	(18)F-FDG PET/CT heterogeneity quantification through textural features in the era of harmonisation programs: a focus on lung cancer	Lasnon C	Technical Factors	small cell and nonsmall cell lung carcinoma	1	FDG	60	1	1	1	0	5	1	1	0	0	4	1	1	1	2016
25994189	The precision of textural analysis in (18)F-FDG-PET scans of oesophageal cancer	Doumou G	Technical Factors	oesophageal cancer	1	FDG	64	0	0	0	0	53	1	1	1	1	4	---			2015
27736888	A Study on the Basic Criteria for Selecting Heterogeneity Parameters of F18-FDG PET Images	Forgacs A	Technical Factors	lung lesions	1	FDG	65	1	0	0	0	26	1	1	1	0	4	1	0	1	2016
28087102	Feature selection for outcome prediction in oesophageal cancer using genetic algorithm and random forest classifier	Paul D	Technical Factors	oesophageal cancer	1	FDG	65	0	1	0	0	26	1	1	0	1	4	--			2017
30868318	Optimal respiratory-gated [(18)F]FDG PET/CT significantly impacts the quantification of metabolic parameters and their correlation with overall survival in patients with pancreatic ductal adenocarcinoma	Smeets EMM	Technical Factors	Adenocarcinoma (ductal)	1	FDG	69	1	1	1	0	25	1	1	1	0	4	1			2019
24263086	The effect of small tumor volumes on studies of intratumoral heterogeneity of tracer uptake	Brooks FJ	Technical Factors	cervix cancer	1	FDG	70	0	0	1	0	1	1	0	0	0	4	---			2014
27765856	Reliability of PET/CT Shape and Heterogeneity Features in Functional and Morphologic Components of Non-Small Cell Lung Cancer Tumors: A Repeatability Analysis in a Prospective Multicenter Cohort	Desseroit MC	Technical Factors	NSCLC	2	FDG	74	1	1	1	0	26	1	1	0	1	4	1	1	1	2017
28891217	Reproducibility of F18-FDG PET radiomic features for different cervical tumor segmentation methods, gray-level discretization, and reconstruction algorithms	Altazi BA	Technical Factors	cervix cancer	1	FDG	88	1	1	1	0	53	1	1	1	1	4	---			2017
25714472	Low-order non-spatial effects dominate second-order spatial effects in the texture quantifier analysis of 18F-FDG-PET images	Brooks FJ	Technical Factors	cervical cancer	1	FDG	88	1	1	1	0	4	1	0	0	0	4	--	1	1	2015
29520429	Robustness versus disease differentiation when varying parameter settings in radiomics features: application to nasopharyngeal PET/CT	Lv W	Technical Factors	nasopharyngeal	1	FDG	106	1	1	0	0	57	1	1	1	1	4	---			2018
31337779	Image quality evaluation in a modern PET system: impact of new reconstructions methods and a radiomics approach	Reynes-Llompart G	Technical Factors	torso oncological	1	FDG	112	1	1	1	1	75	1	1	1	1	4	--	1	1	2019
29301932	A Postreconstruction Harmonization Method for Multicenter Radiomic Studies in PET	Orlhac F	Technical Factors	All	1	FDG	137	1	1	1	0	6	1	1	1	0	4	--			2018
32253486	Effect of machine learning re-sampling techniques for imbalanced datasets in (18)F-FDG PET-based radiomics model on prognostication performance in cohorts of head and neck cancer patients	Xie C	Technical Factors	nasopharyngeal carcinoma	1	FDG	348	1	1	1	0	15	1	1	1	0	4	--			2020
29153372	Impact of experimental design on PET radiomics in predicting somatic mutation status	Yip SSF	Technical Factors	NSCLC	1	FDG	348	1	1	1	0	44	1	1	1	0	4	--	1	1	2017
31273242	Assessing radiomic feature robustness to interpolation in (18)F-FDG PET imaging	Whybra P	Technical Factors	All	1	FDG	441	1	1	1	0	78	1	1	1	1	4	2	--	--	2019
30112113	Influence of age on radiomic features in (18)F-FDG PET in normal breast tissue and in breast cancer tumors	Boughdad S	Technical Factors	All & healthy	1	FDG	522	1	1	1	0	31	1	1	1	1	4	--			2018
25500829	18F-FDG PET uptake characterization through texture analysis: investigating the complementary nature of heterogeneity and functional tumor volume in a multi-cancer site patient cohort	Hatt M	Technical Factors	Several	1	FDG	555	1	1	1	0	4	1	1	0	0	4	---			2015
