# Supplementary material for: A Systematic Review of PET Textural Analysis and Radiomics in Cancer
Source: Diagnostics (Basel). 2021 Feb 23;11(2):380. doi: 10.3390/diagnostics11020380 (PMC7926413; doi:10.3390/diagnostics11020380)
Supplement: Supplementary file 1 [file diagnostics-11-00380-s001.zip › Quality_assessment.xlsx]

## Sheet: Sheet 1
Study	Number of patients	Number of patients/feature	Level of Validation	Overall
Acar E 2019	Some concerns	High	Some concerns	Some concerns
Afshar P 2020	Low	Low	Some concerns	Low
Ahn HK 2019	Some concerns	Some concerns	Some concerns	Some concerns
Aide N 2018	Some concerns	Some concerns	Some concerns	Some concerns
Aide N 2018a	High	High	Low	High
Aide N 2020	Low	Low	Low	Low
Altazi BA 2017	Some concerns	High	Low	Some concerns
Ansquer C 2020	High	Low	Some concerns	Some concerns
Antunovic L 2019	Some concerns	Low	Some concerns	Some concerns
Arshad MA 2019	Low	Low	Low	Low
Astaraki M 2019	High	High	Low	High
Bailly C 2016	High	High	High	High
Bailly C 2017	High	Low	Some concerns	Some concerns
Baiocco S 2019	High	High	Some concerns	High
Bang JI 2016	Some concerns	Some concerns	Some concerns	Some concerns
Bashir U 2017	Some concerns	High	Some concerns	Some concerns
Bashir U 2018	High	Low	Some concerns	Some concerns
Belli ML 2018	Some concerns	High	Low	Some concerns
Ben Bouallègue F 2017	Some concerns	Low	Some concerns	Some concerns
Beukinga RJ 2017	Some concerns	High	Some concerns	Some concerns
Beukinga RJ 2018	Some concerns	High	Some concerns	Some concerns
Blanc-Durand P 2017	High	High	Some concerns	High
Bogowicz M 2017	Low	Some concerns	Low	Low
Bogowicz M 2017a	Low	Some concerns	Low	Low
Boughdad S 2018	Low	Low	Low	Low
Branchini M 2019	High	High	Low	High
Brooks FJ 2014	Some concerns	Low	Low	Low
Brooks FJ 2015	Some concerns	Low	Low	Low
Brown PJ 2019	Low	Low	Low	Low
Buizza G 2018	High	High	High	High
Cao Q 2020	Low	High	Low	Low
Carvalho S 2018	Low	Low	Low	Low
Ceriani L 2020	Low	High	Some concerns	Some concerns
Chan SC 2017	Low	Low	Some concerns	Low
Chang CC 2019	High	Low	Some concerns	Some concerns
Chen L 2019	Some concerns	Some concerns	Some concerns	Some concerns
Chen RY 2018	Some concerns	High	Some concerns	Some concerns
Chen S 2017	Some concerns	High	Low	Some concerns
Chen S 2019	Low	Low	Low	Low
Chen SW 2017	Some concerns	High	Some concerns	Some concerns
Chen SW 2018	Low	Some concerns	Low	Low
Chen SW 2019	Some concerns	High	Some concerns	Some concerns
Chen YH 2019	High	High	Low	High
Cheng L 2017	Some concerns	Low	Some concerns	Some concerns
Cheng NM 2013	Some concerns	Low	Some concerns	Some concerns
Cheng NM 2015	Some concerns	Some concerns	Some concerns	Some concerns
Cheng NM 2016	Some concerns	Low	Some concerns	Some concerns
Cheng NM 2019	Some concerns	Low	Some concerns	Some concerns
Cheng NM 2020	Some concerns	High	Low	Some concerns
Choi JW 2017	High	High	Some concerns	High
Collarino A 2018	High	High	Some concerns	High
Cook GJ 2013	Some concerns	Low	Some concerns	Some concerns
Cook GJ 2015	High	Low	Some concerns	Some concerns
Crispin-Ortuzar M 2018	Some concerns	High	Low	Some concerns
Crivellaro C 2020	Low	High	Low	Low
Cysouw MCF 2020	Some concerns	High	Low	Some concerns
De Bernardi E 2018	Low	High	Low	Low
Desbordes P 2017	Some concerns	High	Some concerns	Some concerns
Desseroit MC 2016	Low	Some concerns	Some concerns	Some concerns
Desseroit MC 2017	Some concerns	High	Some concerns	Some concerns
Dissaux G 2020	Some concerns	High	Low	Some concerns
Dittrich D 2020	High	High	Some concerns	High
Dong X 2013	High	Low	Some concerns	Some concerns
Dong X 2015	Some concerns	Low	Some concerns	Some concerns
Dong X 2015a	Some concerns	Low	Some concerns	Some concerns
Dong X 2016	Some concerns	Low	Some concerns	Some concerns
Doumou G 2015	Some concerns	High	Low	Some concerns
Du D 2020	Some concerns	High	Low	Some concerns
Du D 2020a	Some concerns	High	Low	Some concerns
Feliciani G 2018	Some concerns	High	Low	Some concerns
Feng Q 2020	Some concerns	Low	Low	Low
Foley KG 2018	Low	Low	Some concerns	Low
Folkert MR 2017	Low	Low	Low	Low
Forgacs A 2016	Some concerns	High	Some concerns	Some concerns
Forgács A 2019	Some concerns	High	Some concerns	Some concerns
Fujima N 2018	High	Low	Some concerns	Some concerns
Fujima N 2018a	Some concerns	Low	Some concerns	Some concerns
Galavis PE 2010	High	High	Low	High
Gao X 2015	Low	Low	Low	Low
Garcia-Vicente AM 2017	Some concerns	Some concerns	Low	Some concerns
Ger RB 2019	Low	Low	Low	Low
Ghosh S 2020	Low	Some concerns	Low	Low
Giannini V 2019	Some concerns	High	Some concerns	Some concerns
Groheux D 2015	Low	Low	Some concerns	Low
Groheux D 2017	Low	Low	Low	Low
Grootjans W 2016	Some concerns	Low	Some concerns	Some concerns
Guezennec C 2019	Low	Low	Some concerns	Low
Guezennec C 2019a	High	High	Low	High
Ha S 2014	High	High	Some concerns	High
Ha S 2017	Some concerns	High	Some concerns	Some concerns
Haider SP 2020	Low	Some concerns	Low	Low
Haider SP 2020a	Low	Low	Low	Low
Han Y 2020	Low	Low	Low	Low
Hao H 2018	Some concerns	Some concerns	Some concerns	Some concerns
Hao H 2018a	Some concerns	Some concerns	Low	Some concerns
Harmon S 2019	Some concerns	Low	Some concerns	Some concerns
Hatt M 2013	Some concerns	Low	Low	Low
Hatt M 2015	Low	Low	Low	Low
Haubold J 2020	High	High	Low	High
Ho KC 2016	High	High	Some concerns	High
Hotta M 2019	High	High	Some concerns	High
Hu Y 2020	Low	Low	Low	Low
Huang SY 2018	Low	Some concerns	Some concerns	Some concerns
Hyun SH 2016	Low	Low	Some concerns	Low
Hyun SH 2019	Low	Low	Low	Low
Ishiwata Y 2020	High	Low	Some concerns	Some concerns
Jamet B 2020	Low	Low	Low	Low
Jensen GL 2018	Some concerns	Low	Some concerns	Some concerns
Jeong SY 2019	Some concerns	Some concerns	Some concerns	Some concerns
Jiang M 2020	Low	Some concerns	Low	Low
Jiang Y 2018	Low	Some concerns	Low	Low
Kang H 2020	High	Some concerns	Some concerns	Some concerns
Karacavus S 2018	Some concerns	High	High	High
Karahan Şen NP 2020	Low	High	Low	Low
Khurshid Z 2018	Some concerns	Low	Some concerns	Some concerns
Kim BS 2020	High	High	Some concerns	High
Kirienko M 2018	Low	Low	Low	Low
Kirienko M 2018a	Low	Low	Low	Low
Koh YW 2018	Low	Low	Some concerns	Low
Koh YW 2019	Low	Low	High	Low
Konert T 2020	Low	Some concerns	Low	Low
Kong Z 2019	Some concerns	High	Some concerns	Some concerns
Kong Z 2019a	High	High	Some concerns	High
Kong Z 2019b	Low	High	Low	Low
Kong Z 2019c	Low	Low	Low	Low
Koyasu S 2020	Low	Low	Some concerns	Low
Krarup MMK 2020	Low	Low	Some concerns	Low
Kroenke M 2019	High	High	Some concerns	High
Lartizien C 2014	High	Low	Some concerns	Some concerns
Lasnon C 2016	Some concerns	Low	Some concerns	Some concerns
Lee H 2019	Low	Low	Low	Low
Lee HS 2016	High	High	Some concerns	High
Leijenaar RT 2015	High	High	Some concerns	High
Lemarignier C 2017	Low	Low	Some concerns	Low
Li H 2018	Some concerns	High	Some concerns	Some concerns
Li H 2019	High	High	Low	High
Li K 2018	Some concerns	Some concerns	Low	Some concerns
Li L 2019	Low	High	Low	Low
Li P 2020	Some concerns	High	Low	Some concerns
Li X 2019	Low	Some concerns	Some concerns	Some concerns
Liao KY 2019	Some concerns	Some concerns	Some concerns	Some concerns
Lim CH 2020	High	High	High	High
Lin CH 2020a	Some concerns	Some concerns	Some concerns	Some concerns
Liu Q 2020	Low	High	Low	Low
Liu W 2018	High	High	Some concerns	High
Liu Z 2020	Low	Low	Low	Low
Lohmann P 2017	High	High	Low	High
Lohmann P 2018	Some concerns	High	Low	Some concerns
Lohmann P 2018a	Some concerns	High	Low	Some concerns
Lovat E 2017	Some concerns	High	Low	Some concerns
Lovinfosse P 2016	Low	Low	Some concerns	Low
Lovinfosse P 2016a	Some concerns	Low	Some concerns	Some concerns
Lovinfosse P 2018	Some concerns	Low	Some concerns	Some concerns
Lu L 2016	High	High	Low	High
Lucia F 2018	Low	High	Low	Low
Lucia F 2019	Low	Some concerns	Low	Low
Lue KH 2019	High	High	Some concerns	High
Lue KH 2020	High	High	Some concerns	High
Luo Y 2018	Low	Some concerns	Low	Low
Lv W 2018	Low	High	Low	Low
Lv W 2019	Low	High	Low	Low
Lv W 2020	Low	Some concerns	Low	Low
Ma C 2015	High	Low	Some concerns	Some concerns
Mapelli P 2020	Some concerns	Low	Some concerns	Some concerns
Markel D 2013	High	High	Low	High
Martens RM 2020	Low	High	Low	Low
Mattonen SA 2019	Low	Low	Low	Low
Mattonen SA 2019a	Low	Low	Low	Low
Mayerhoefer ME 2019	Low	Low	Some concerns	Low
Mayerhoefer ME 2020	Some concerns	Low	Low	Low
Milgrom SA 2019	Low	Low	Low	Low
Molina-García D 2018	Some concerns	Some concerns	Some concerns	Some concerns
Mori M 2020	Low	Low	Low	Low
Moscoso A 2018	Low	Low	Low	Low
Mu W 2015	High	High	Some concerns	High
Muzi M 2020	Some concerns	High	Low	Some concerns
Nair JKR 2020	Some concerns	High	Some concerns	Some concerns
Nakajo M 2017	High	Some concerns	Some concerns	Some concerns
Nakajo M 2017a	Some concerns	Low	Some concerns	Some concerns
Nakajo M 2017b	High	Low	Some concerns	Some concerns
Nakajo M 2018	High	Low	Some concerns	Some concerns
Nakajo M 2019	Some concerns	Low	Some concerns	Some concerns
Nakajo M 2019a	Low	Low	Some concerns	Low
Nakajo M 2020	Low	Low	Some concerns	Low
Noortman WA 2020	High	High	Some concerns	High
Novikov M 2019	Some concerns	Low	Low	Low
Oh JS 2015	High	Low	Some concerns	Some concerns
Ohri N 2016	Low	Some concerns	Some concerns	Some concerns
Oikonomou A 2018	Low	Low	Some concerns	Low
Oliver JA 2015	High	High	Some concerns	High
Oliver JA 2017	High	High	Some concerns	High
Orlhac F 2014	Some concerns	High	Low	Some concerns
Orlhac F 2015	High	Low	Some concerns	Some concerns
Orlhac F 2017	Some concerns	Low	Some concerns	Some concerns
Orlhac F 2018	Low	Low	Low	Low
Ou X 2019	High	High	Some concerns	High
Ou X 2020	Some concerns	High	Low	Some concerns
Palumbo B 2020	Low	Low	Some concerns	Low
Papp L 2018	Some concerns	High	Low	Some concerns
Park S 2018	Low	Low	Low	Low
Parvez A 2018	Some concerns	High	Some concerns	Some concerns
Paul D 2017	Some concerns	High	Low	Some concerns
Pavic M 2020	Some concerns	High	Low	Some concerns
Payan N 2020	Low	Low	Some concerns	Low
Peng H 2019	Low	Low	Low	Low
Polverari G 2020	Some concerns	High	Low	Some concerns
Pyka T 2015	High	Low	Some concerns	Some concerns
Pyka T 2016	Low	Low	Some concerns	Low
Qian J 2020	Some concerns	High	Low	Some concerns
Reuze S 2017	Low	Low	Low	Low
Reynes-Llompart G 2019	Low	High	Low	Low
Roman-Jimenez G 2016	Some concerns	Some concerns	Some concerns	Some concerns
Saadani H 2019	Some concerns	High	Some concerns	Some concerns
Schiano C 2019	Low	Low	Some concerns	Low
Shao X 2020	Some concerns	High	Low	Some concerns
Sheen H 2019	Some concerns	High	Low	Some concerns
Shen WC 2017	Low	Low	Low	Low
Shen WC 2020	Low	Some concerns	Low	Low
Shiri I 2017	High	High	Low	High
Shiri I 2020	Low	Some concerns	Low	Low
Smeets EMM 2019	Some concerns	High	Some concerns	Some concerns
Sollini M 2017	Some concerns	High	Some concerns	Some concerns
Song H 2019	High	High	Some concerns	High
Sorensen A 2020	High	Low	Some concerns	Some concerns
Soufi M 2017	Some concerns	Low	Low	Low
Soussan M 2014	Some concerns	Low	Some concerns	Some concerns
Stefano A 2020	High	High	Low	High
Sun Y 2020	High	Low	Some concerns	Some concerns
Takeda K 2017	High	Low	Low	Low
Tan S 2013	High	High	Some concerns	High
Tan S 2013a	High	High	Some concerns	High
Tatsumi M 2019	High	Low	Some concerns	Some concerns
Tixier F 2011	High	High	Some concerns	High
Tixier F 2014	Low	Low	Some concerns	Low
Tixier F 2020	High	Some concerns	Some concerns	Some concerns
Toyama Y 2020	Low	Low	Some concerns	Low
Tseng HH 2017	Low	Low	Low	Low
Tsujikawa T 2017	Some concerns	Low	Some concerns	Some concerns
Tsujikawa T 2017a	Some concerns	Some concerns	Some concerns	Some concerns
Ulrich EJ 2019	High	High	Some concerns	High
Umutlu L 2020	High	High	Low	High
Uthoff J 2019	High	Low	Low	Low
Vaidya M 2012	High	Low	Some concerns	Some concerns
Valentinuzzi D 2020	High	Low	Some concerns	Some concerns
Vallieres M 2015	Some concerns	High	Low	Some concerns
Vallieres M 2017	Low	Low	Low	Low
Vallieres M 2017a	High	High	Some concerns	High
van Gómez López O 2014	High	Low	Some concerns	Some concerns
van Helden EJ 2018	Some concerns	Low	Some concerns	Some concerns
Vogl WD 2019	High	Low	Some concerns	Some concerns
Wang H 2017	Low	Some concerns	Some concerns	Some concerns
Wang H 2020	Low	Some concerns	Low	Low
Wang K 2020	Low	High	Low	Low
Wang K 2020a	Low	Low	Low	Low
Wang T 2019	Low	Low	Some concerns	Low
Weber M 2020	Some concerns	Low	Some concerns	Some concerns
Werner RA 2017	Low	Low	Some concerns	Low
Werner RA 2019	High	Some concerns	Some concerns	Some concerns
Whybra P 2019	Low	Low	Low	Low
Wolsztynski E 2018	Low	Low	Some concerns	Low
Wong CK 2019	Some concerns	Low	Some concerns	Some concerns
Wu J 2016	Low	High	Low	Low
Wu J 2019	High	High	Some concerns	High
Wu J 2019a	Some concerns	High	Some concerns	Some concerns
Wu J 2019b	High	High	Some concerns	High
Wu J 2019c	High	High	Some concerns	High
Wu J 2019d	High	High	Some concerns	High
Xie C 2020	Low	Low	Low	Low
Xiong J 2018	High	High	Low	High
Xu H 2019	Some concerns	Some concerns	Some concerns	Some concerns
Xu H 2020	Low	High	Low	Low
Xu R 2014	Low	Low	Some concerns	Low
Yadav D 2020	High	High	Some concerns	High
Yan J 2015	High	High	Low	High
Yang B 2020	Low	High	Low	Low
Yang B 2020a	Low	Some concerns	Low	Low
Yang F 2013	High	High	Some concerns	High
Yang P 2020	High	High	Low	High
Yip S 2014	High	Low	Low	Low
Yip SS 2016	High	Low	Some concerns	Some concerns
Yip SS 2016a	Some concerns	Low	Some concerns	Some concerns
Yip SS 2017	Low	Low	Some concerns	Low
Yip SS 2017a	Low	Low	Low	Low
Yoo MY 2020	Some concerns	High	Some concerns	Some concerns
Yoo SH 2020	Some concerns	Low	Some concerns	Some concerns
Yoon HJ 2019	Some concerns	High	Some concerns	Some concerns
Ypsilantis PP 2015	Low	High	Low	Low
Yu H 2009	High	Some concerns	Some concerns	Some concerns
Yue Y 2017	High	High	Some concerns	High
Zamboglou C 2019	Some concerns	High	Low	Some concerns
Zhang J 2020	Some concerns	High	Some concerns	Some concerns
Zhang J 2020a	Low	Low	Low	Low
Zhang Y 2019	Low	High	Low	Low
Zhao J 2015	Low	Low	Some concerns	Low
Zhou Y 2019	High	High	Some concerns	High
Zwanenburg A 2020	Some concerns	High	Low	Some concerns
